# Supplementary material for: The Association of Grain Yield and Agronomical Traits with Genes of Plant Height, Photoperiod Sensitivity and Plastid Glutamine Synthetase in Winter Bread Wheat (Triticum aestivum L.) Collection
Source: Int J Mol Sci. 2022 Sep 27;23(19):11402. doi: 10.3390/ijms231911402 (PMC9570164; doi:10.3390/ijms231911402)
Supplement: Supplementary file 1 [file ijms-23-11402-s001.zip]

Archive with 3 entries (3 files):
- Supplementary_materials/Table S13.xlsx
- Supplementary_materials/Tables S1-S12.pdf
- Supplementary_materials/TaGS2-A1 sequences in the 10+wheat genomes.fasta
