# Supplementary material for: The Association of Grain Yield and Agronomical Traits with Genes of Plant Height, Photoperiod Sensitivity and Plastid Glutamine Synthetase in Winter Bread Wheat (Triticum aestivum L.) Collection
Source: Int J Mol Sci. 2022 Sep 27;23(19):11402. doi: 10.3390/ijms231911402 (PMC9570164; doi:10.3390/ijms231911402)
Supplement: Supplementary file 1 [file ijms-23-11402-s001.zip › Supplementary_materials/Table S13.xlsx]

## Sheet: Table S13
Table S13. Genotypes and phenotypes (BLUEs) of winter bread wheat accessions
	Accession	Rht-B1	Rht-D1	Ppd-D1	TaGS2-A1	Day of heading*	Plant height, cm	Grain yield, t/ha	1000 kernel weight, g	Grain protein content, %	Grain protein yield, t/ha	Leaf rust damage, %	Lodging score**
1	06380AR83	Rht-B1b	Rht-D1a	Ppd-D1a	TaGS2-A1a	205.333	100.667	8.93333	41.7667	16.3667	1.46209	0.11107	6.66667
2	4023W5	Rht-B1b	Rht-D1a	Ppd-D1a	TaGS2-A1a	202.333	98.6667	9.2	41.0667	14.9667	1.37693	0.996671	6
3	5577h56G10	Rht-B1b	Rht-D1a	Ppd-D1a	TaGS2-A1a	197	97	9.96667	40.8333	14.5667	1.45181	6.65432	4.66667
4	609sv25	Rht-B1e	Rht-D1a	Ppd-D1a	TaGS2-A1a	200.333	86.3333	9.13333	39.0333	14.6333	1.33651	0.00640604	6.33333
5	7675h34-23	Rht-B1e	Rht-D1a	Ppd-D1a	TaGS2-A1b	203.095	85.0106	8.83481	38.0699	13.8935	1.22747	0.0171343	4.84953
6	7675h34-34	Rht-B1e	Rht-D1a	Ppd-D1a	TaGS2-A1a	203.095	80.5106	9.33481	36.8699	14.1935	1.32494	0.136172	5.34953
7	ACPG_154	Rht-B1a	Rht-D1a	Ppd-D1b	TaGS2-A1a	211.667	135.333	5.33333	36	16.6	0.885333	60.6447	2.33333
8	Adel	Rht-B1a	Rht-D1a	Ppd-D1a	TaGS2-A1b	197.667	114	8.23333	40.5	14.0333	1.15541	3.34756	5
9	Afina	Rht-B1b	Rht-D1a	Ppd-D1a	TaGS2-A1b	200	102.333	8.46667	35.6	15.7	1.32927	8.17687	6.33333
10	Aivina	Rht-B1a	Rht-D1b	Ppd-D1a	TaGS2-A1a	200.333	94	9.5	40.4333	14.1667	1.34583	7.2869	5.33333
11	Alekseich	Rht-B1b	Rht-D1a	Ppd-D1a	TaGS2-A1a	201.667	92	10.1333	36.7667	14.7667	1.49636	2.55591e-30	5.33333
12	Altigo	Rht-B1a	Rht-D1b	Ppd-D1b	TaGS2-A1b	202.333	88.3333	10.2333	40.9333	13.8667	1.41902	8.45297	6.66667
13	Anastasiya	Rht-B1a	Rht-D1a	Ppd-D1a|Ppd-D1b	TaGS2-A1a	202.667	124.333	6.06667	35.0667	15.0333	0.912022	45.2673	3.33333
14	Antonina	Rht-B1b	Rht-D1a	Ppd-D1a	TaGS2-A1a	203.667	95.3333	8.8	44.0667	15.4	1.3552	5.02123	6.33333
15	Apache	Rht-B1a	Rht-D1a	Ppd-D1a	TaGS2-A1b	202.333	94.3333	10.2333	35.2	14.1667	1.44972	5.05039	6.33333
16	Armada	Rht-B1b	Rht-D1a	Ppd-D1a	TaGS2-A1a	199.333	97.6667	9.8	39.7333	13.4333	1.31647	0.00640604	5.33333
17	Arsenal	Rht-B1b	Rht-D1a	Ppd-D1a	TaGS2-A1a	197.667	102.667	9.3	39.1333	14	1.302	10.5672	4.66667
18	Bagrat	Rht-B1b	Rht-D1a	Ppd-D1a	TaGS2-A1b	198	104.333	9.5	41.1333	14.3333	1.36167	3.69144	5.66667
19	Balitus	Rht-B1a	Rht-D1a	Ppd-D1a	TaGS2-A1b	202.667	103	10.4667	37.9	13.8333	1.44789	6.69209	6.66667
20	Barok	Rht-B1a	Rht-D1b	Ppd-D1b	TaGS2-A1b	205.667	82	9.03333	31.5333	14.3	1.29177	0.11107	6.66667
21	Bazis	Rht-B1a	Rht-D1a	Ppd-D1a	TaGS2-A1b	198.941	119.704	7.26496	42.4566	14.5101	1.05415	29.3018	3.47233
22	Bet_B_8_14	Rht-B1a	Rht-D1a	Ppd-D1a	TaGS2-A1b	201	103.667	8.4	40.5	14.2333	1.1956	2.73038	4.66667
23	Bezenchukskaya_380	Rht-B1a	Rht-D1a	Ppd-D1a|Ppd-D1b	TaGS2-A1b	207.333	131.333	6.6	39.1667	15.5	1.023	22.1766	4.33333
24	Bezostaya_1	Rht-B1a	Rht-D1a	Ppd-D1a	TaGS2-A1a	201	108.667	6	39.7	15.5	0.93	25.4692	4.66667
25	Bezostaya_100	Rht-B1a	Rht-D1a	Ppd-D1a	TaGS2-A1a	198.667	103	9.76667	39.5333	14.5333	1.41942	1.54617e-30	7.66667
26	Bis	Rht-B1a	Rht-D1a	Ppd-D1b	TaGS2-A1b	204.667	135	7.13333	36.4	15.4	1.09853	2.55591e-30	3.66667
27	Bodryi	Rht-B1a	Rht-D1a	Ppd-D1a	TaGS2-A1a	207.441	122.704	5.56496	37.8566	16.2101	0.902086	23.3721	3.47233
28	Bohemia	Rht-B1a	Rht-D1a	Ppd-D1a	TaGS2-A1b	202.333	117	9.06667	40.4667	15.2333	1.38116	3.49296	7
29	Boyarynya	Rht-B1b	Rht-D1a	Ppd-D1a	TaGS2-A1a	200.333	103.333	8.76667	37.8	13.3333	1.16889	7.47391	4.33333
30	Brigada	Rht-B1b	Rht-D1a	Ppd-D1a	TaGS2-A1a	203	98.3333	8.66667	39.5667	15.2333	1.32022	2.73038	5
31	BT_2375_p_15	Rht-B1a	Rht-D1a	Ppd-D1a	TaGS2-A1b	200	113.667	7.73333	41.5	15.2667	1.18062	14.7604	4.33333
32	BT_2385_p_15	Rht-B1a	Rht-D1a	Ppd-D1a	TaGS2-A1a	201	117.333	6.86667	40.4333	15.0333	1.03229	4.71609	4.66667
33	Butterfly	Rht-B1a	Rht-D1a	Ppd-D1b	TaGS2-A1b	209.595	106.011	7.1848	37.2699	16.9435	1.21736	25.7669	7.34953
34	Bylina_Dona	Rht-B1b	Rht-D1a	Ppd-D1a	TaGS2-A1a	200.333	103.333	9.1	37.2667	13.9667	1.27097	17.3713	4.33333
35	Caphorn	Rht-B1a	Rht-D1b	Ppd-D1a	TaGS2-A1b	204.333	78.3333	9.3	35.3333	14.5333	1.3516	0.11107	6.66667
36	Cheget	Rht-B1e	Rht-D1a	Ppd-D1a	TaGS2-A1a	200.441	90.2044	8.56496	39.9566	13.6601	1.16998	0.00640604	3.97233
37	Chornyava	Rht-B1b	Rht-D1a	Ppd-D1a	TaGS2-A1a	198.667	99.6667	9.96667	40.0333	13.1	1.30563	0.348736	4.66667
38	Clarion	Rht-B1a	Rht-D1b	Ppd-D1b	TaGS2-A1b	209.333	84.6667	8.76667	27.6667	14.6667	1.28578	19.6825	9
39	Crimson	Rht-B1a	Rht-D1a	Ppd-D1b	TaGS2-A1b	201.095	96.5106	9.18481	33.3199	14.2935	1.31283	0.00640604	8.34953
40	Dagmar	Rht-B1a	Rht-D1a	Ppd-D1a	TaGS2-A1b	202	105.333	9.63333	40.2667	14.0333	1.35188	7.88861e-31	4.33333
41	Desamo	Rht-B1b	Rht-D1a	Ppd-D1b	TaGS2-A1b	209.333	89.3333	9.56667	32.2333	14.5333	1.39036	3.81809e-30	9
42	Deya	Rht-B1a	Rht-D1a	Ppd-D1a	TaGS2-A1a	200.667	108.667	7.8	36.1	15.4333	1.2038	0.566438	6.33333
43	Dmitrii	Rht-B1a	Rht-D1b	Ppd-D1a	TaGS2-A1a	198.333	102	8.33333	40.9	13.4667	1.12222	2.37316	4.66667
44	Dolya	Rht-B1b	Rht-D1a	Ppd-D1a	TaGS2-A1b	202.667	108.667	9.5	39.7	14.1333	1.34267	4.59349	4.66667
45	Don_93	Rht-B1a	Rht-D1a	Ppd-D1a	TaGS2-A1b	198.667	114	8.06667	40.9667	14.7667	1.19118	1.14763	4.33333
46	Don_95	Rht-B1a	Rht-D1a	Ppd-D1a	TaGS2-A1a	198.333	109	7.9	39.1	14.6667	1.15867	11.6294	4.33333
47	Donmira	Rht-B1b	Rht-D1a	Ppd-D1a	TaGS2-A1b	202	103	8.26667	39.6333	14.5667	1.20418	49.9935	4.33333
48	Donna	Rht-B1b	Rht-D1a	Ppd-D1a	TaGS2-A1b	199	96.6667	8.9	40	13.4	1.1926	26.023	5.66667
49	Donskaya_Lira	Rht-B1b	Rht-D1a	Ppd-D1a	TaGS2-A1a	197.941	103.704	7.46496	37.5566	13.4101	1.00106	0.00640604	3.47233
50	Donskaya_Polukarlikovaya	Rht-B1b	Rht-D1a	Ppd-D1a	TaGS2-A1b	193.667	102	8.06667	43.3	14.8	1.19387	0.00640604	4.33333
51	Donskaya_Step	Rht-B1b	Rht-D1a	Ppd-D1a	TaGS2-A1a	199.333	107.667	9.23333	40.9	13.7333	1.26804	0.00640604	4.33333
52	Donskaya_Yubileinaya	Rht-B1a	Rht-D1b	Ppd-D1a	TaGS2-A1a	197	99.6667	8.13333	39.9	14.8	1.20373	2.73038	5.33333
53	Donstar	Rht-B1b	Rht-D1a	Ppd-D1a	TaGS2-A1a	199.441	107.204	8.36496	37.5566	14.0101	1.17194	19.3914	3.97233
54	DSV-11-13	Rht-B1a	Rht-D1b	Ppd-D1a	TaGS2-A1b	202.667	92	9.96667	41.6333	13.4333	1.33886	5.12363	5
55	Duplet	Rht-B1b	Rht-D1a	Ppd-D1a	TaGS2-A1a	203.333	93.3333	8.4	38.3333	13.9	1.1676	0.443786	4.33333
56	Ekspromt	Rht-B1a	Rht-D1a	Ppd-D1a	TaGS2-A1a	198.441	103.704	9.21496	39.6066	13.3101	1.22652	22.1147	3.97233
57	Eremeevna	Rht-B1a	Rht-D1a	Ppd-D1a	TaGS2-A1b	199	105.333	8.1	37.0667	15.9	1.2879	0.566438	6.66667
58	Ermak	Rht-B1b	Rht-D1a	Ppd-D1a	TaGS2-A1a	197.941	102.704	7.61496	37.7566	13.9601	1.06306	0.00640604	3.47233
59	Esaul	Rht-B1e	Rht-D1a	Ppd-D1a	TaGS2-A1a	195.667	97	8.4	36.6333	16.3	1.3692	1.96569	6.33333
60	Etnos	Rht-B1b	Rht-D1a	Ppd-D1a	TaGS2-A1a	200.667	102	9.73333	41	14.3667	1.39836	0.11107	6.66667
61	Euclide	Rht-B1b	Rht-D1a	Ppd-D1a	TaGS2-A1b	201.667	96.3333	10.5667	38.6667	13	1.37367	34.2655	6.33333
62	Favoritka	Rht-B1a	Rht-D1b	Ppd-D1a	TaGS2-A1a	201.667	98	9.06667	41.3333	13.6667	1.23911	0.00640604	6.33333
63	Fenomen	Rht-B1a	Rht-D1b	Ppd-D1b	TaGS2-A1b	205.333	80.3333	9.53333	34.1667	14.4333	1.37598	10.8504	9
64	Flamenko	Rht-B1b	Rht-D1a	Ppd-D1a	TaGS2-A1b	202	90.3333	10.1	36.7667	13.5333	1.36687	30.9846	5.66667
65	Fontanka	Rht-B1a	Rht-D1b	Ppd-D1a	TaGS2-A1b	201	84.6667	8.03333	34.5	14.2	1.14073	24.0526	6.33333
66	Fortuna	Rht-B1b	Rht-D1a	Ppd-D1a	TaGS2-A1a	201	83.6667	8.4	36.4	13.5	1.134	0.0171343	8.33333
67	Gordian	Rht-B1b	Rht-D1a	Ppd-D1b	TaGS2-A1b	208.333	86.6667	10.4	32.0333	14.2	1.4768	3.15544e-32	9
68	Graf	Rht-B1e	Rht-D1a	Ppd-D1a	TaGS2-A1a	201.667	89	9.26667	39.4333	14.2935	1.32453	1.99355	6
69	Gratsiya	Rht-B1b	Rht-D1a	Ppd-D1a	TaGS2-A1a	198.667	103.333	9.9	34.2	13.4333	1.3299	25.4178	4.66667
70	Grom	Rht-B1e	Rht-D1a	Ppd-D1a	TaGS2-A1b	201.667	82	8.86667	35.8333	13.4	1.18813	59.6895	6.33333
71	Gubernator_Dona	Rht-B1a	Rht-D1b	Ppd-D1a	TaGS2-A1b	200	98	8.13333	39.3	13.4667	1.09529	0.753432	4.33333
72	Gurt	Rht-B1b	Rht-D1a	Ppd-D1a	TaGS2-A1a	203.667	96.6667	9.03333	37.7	14.2667	1.28876	36.1119	6.66667
73	Hadm_25612-02	Rht-B1a	Rht-D1b	Ppd-D1a	TaGS2-A1b	211.941	88.2044	9.16496	36.0066	13.8601	1.27027	0.348736	9.47233
74	Inea	Rht-B1a	Rht-D1a	Ppd-D1a	TaGS2-A1a	201.595	120.511	8.18481	46.3199	16.0935	1.31723	0.136172	4.84953
75	Iridium	Rht-B1a	Rht-D1b	Ppd-D1b	TaGS2-A1a	205.941	90.2044	9.51496	32.9566	14.4601	1.37587	15.2788	6.97233
76	Irishka	Rht-B1b	Rht-D1a	Ppd-D1a	TaGS2-A1b	197.667	94	9.2	35.5667	14	1.288	3.41661	8.33333
77	Iststar	Rht-B1a	Rht-D1a	Ppd-D1b	TaGS2-A1b	206.333	103.667	8.9	35.1333	14.2667	1.26973	31.6338	4.66667
78	Julia	Rht-B1a	Rht-D1a	Ppd-D1a	TaGS2-A1b	200.333	112.333	9.8	41	14.9	1.4602	7.88861e-31	5.33333
79	Kalym	Rht-B1e	Rht-D1a	Ppd-D1a	TaGS2-A1a	202	87	9.5	35.9667	14.6333	1.39017	7.88861e-31	4.66667
80	Karavan	Rht-B1a	Rht-D1a	Ppd-D1a	TaGS2-A1a	196	108.333	8.33333	42.5333	15.4	1.28333	0.136172	4.33333
81	Karillon	Rht-B1b	Rht-D1a	Ppd-D1a|Ppd-D1b	TaGS2-A1b	205.333	92.6667	9.96667	31.7333	13.9667	1.39201	0.11107	6.66667
82	Kasatka	Rht-B1a	Rht-D1a	Ppd-D1a	TaGS2-A1b	201.941	119.204	5.66496	41.8066	15.2601	0.864479	9.53956	3.97233
83	Kavkaz	Rht-B1a	Rht-D1a	Ppd-D1a	TaGS2-A1a	203.333	111.667	7.5	43.0333	14.8667	1.115	53.4907	6.66667
84	Knyaginya_Olga	Rht-B1a	Rht-D1b	Ppd-D1a	TaGS2-A1a	200	99	9.33333	38.9	13.8667	1.29422	35.3207	4.33333
85	Kollega	Rht-B1b	Rht-D1a	Ppd-D1a	TaGS2-A1a	198.667	95	8.8	41.1333	14.2667	1.25547	0.0171343	7.33333
86	Kometa	Rht-B1a	Rht-D1a	Ppd-D1b	TaGS2-A1a	210.095	98.0106	8.38481	32.4699	15.4435	1.29491	0.753432	8.34953
87	Krasa_Dona	Rht-B1a	Rht-D1a	Ppd-D1a	TaGS2-A1a	201	96.6667	9.06667	42.7667	13.9	1.26027	1.96569	4.33333
88	Krasnodarskaya_6	Rht-B1a	Rht-D1a	Ppd-D1a|Ppd-D1b	TaGS2-A1a	197.667	125	5.9	38.1	16.5667	0.977433	3.49296	4.66667
89	Krasnodarskaya_99	Rht-B1a	Rht-D1b	Ppd-D1a	TaGS2-A1a	199.667	87.3333	9.33333	36.5333	13.3	1.24133	63.3946	6
90	Krasnoobskaya_oz.	Rht-B1a	Rht-D1a	Ppd-D1b	TaGS2-A1b	209.595	128.011	5.78481	34.3699	16.9435	0.980151	68.779	1.84953
91	Kurs	Rht-B1a	Rht-D1a	Ppd-D1a	TaGS2-A1a	199.667	109	9.23333	41.5667	15.2333	1.40654	3.15544e-32	6.66667
92	KWS_Barrel	Rht-B1a	Rht-D1b	Ppd-D1b	TaGS2-A1a	211.333	79.6667	9.7	33.4	14.6333	1.41943	19.5766	9
93	KWS_Siskin	Rht-B1a	Rht-D1b	Ppd-D1b	TaGS2-A1a	208.667	74.3333	9.2	33.2	14.5	1.334	1.96569	9
94	KWS_Zyatt	Rht-B1a	Rht-D1b	Ppd-D1b	TaGS2-A1b	209	82	9.4	34.4667	14.6333	1.37553	5.05039	9
95	L.2168k4-3	Rht-B1b	Rht-D1a	Ppd-D1a	TaGS2-A1a	201.667	96.3333	9.96667	38.8	13.9333	1.38869	1.54617e-30	4.66667
96	L.2293k	Rht-B1b	Rht-D1a	Ppd-D1a	TaGS2-A1b	201	96	10.1333	39.6667	14.5333	1.47271	0.00825942	7
97	L.2612k2-1	Rht-B1e	Rht-D1a	Ppd-D1a	TaGS2-A1a	201	85	9.46667	37	13.6333	1.29062	3.15544e-32	7.66667
98	L.2877k58	Rht-B1b	Rht-D1a	Ppd-D1a	TaGS2-A1b	203	95.6667	9.63333	41.3333	14.9	1.43537	3.15544e-32	5
99	L.3124k4	Rht-B1e	Rht-D1a	Ppd-D1a	TaGS2-A1b	203.333	81.6667	9.9	38.5667	14.2	1.4058	0.11107	6
100	L.3244k29-1	Rht-B1e	Rht-D1a	Ppd-D1a	TaGS2-A1a	198.595	83.0106	10.7348	40.3699	14.5935	1.56659	0.136172	4.84953
101	L.3451k	Rht-B1a	Rht-D1b	Ppd-D1a	TaGS2-A1b	200	93	10.4667	46.6333	13.2	1.3816	0.99488	4.66667
102	L.3947k2-4	Rht-B1e	Rht-D1a	Ppd-D1a	TaGS2-A1a	197.095	80.5106	10.3848	42.9199	14.8935	1.54667	0.0171343	8.34953
103	L.4648k12	Rht-B1b	Rht-D1a	Ppd-D1a	TaGS2-A1a	198.095	84.5106	10.9848	37.1199	11.9935	1.31747	0.0171343	8.34953
104	Laureat	Rht-B1b	Rht-D1a	Ppd-D1a	TaGS2-A1a	198.333	98.6667	9.13333	37.6667	13.8333	1.26344	2.25292	2
105	Lebed	Rht-B1b	Rht-D1a	Ppd-D1a	TaGS2-A1b	198.333	105.667	9.66667	37.8	14.2333	1.37589	4.26437	4.66667
106	Lgovskaya_4	Rht-B1b	Rht-D1a	Ppd-D1b	TaGS2-A1a	206.441	102.704	7.16496	40.4066	14.2601	1.02173	38.2305	5.47233
107	Liga_1	Rht-B1b	Rht-D1a	Ppd-D1a	TaGS2-A1a|TaGS2-A1b	199.333	87	8.96667	33.8	14.5667	1.30614	0.0171343	6.66667
108	LITERA	Rht-B1b	Rht-D1a	Ppd-D1a	TaGS2-A1a	195.333	96.3333	8.63333	37.0333	14.1667	1.22306	4.67743	6.33333
109	Lut.1234	Rht-B1b	Rht-D1a	Ppd-D1a	TaGS2-A1b	199.667	93.6667	10.3	40.2667	14.6667	1.51067	3.41661	8.66667
110	Lut.3164h16-23-14	Rht-B1b	Rht-D1a	Ppd-D1a	TaGS2-A1a	202	103	9.16667	43.1667	15.2333	1.39639	0.11107	6.33333
111	Lut.4498h138G7	Rht-B1b	Rht-D1a	Ppd-D1a	TaGS2-A1a	195.667	97.6667	8.3	43.3667	14.2333	1.18137	1.54617e-30	4.66667
112	LYRIK	Rht-B1b	Rht-D1a	Ppd-D1b	TaGS2-A1b	208	93	10.2333	34	13.3667	1.36786	2.25292	9
113	Markiz	Rht-B1b	Rht-D1a	Ppd-D1a	TaGS2-A1a|TaGS2-A1b	203.333	107	9.2	40.9	15.1333	1.39227	7.88861e-31	4.66667
114	Menestrel	Rht-B1b	Rht-D1a	Ppd-D1a|Ppd-D1b	TaGS2-A1b	203.667	85.6667	10.2	34.5	13.5333	1.3804	0.443786	7.66667
115	MIRELA	Rht-B1b	Rht-D1a	Ppd-D1a	TaGS2-A1a	195.667	97.3333	8.43333	39.4333	13.9667	1.17786	2.17182	4.33333
116	Mironovskaya_808	Rht-B1a	Rht-D1a	Ppd-D1b	TaGS2-A1a	204.333	140.667	6.06667	37.6667	15.5333	0.942356	58.0582	2
117	Mone	Rht-B1e	Rht-D1a	Ppd-D1a	TaGS2-A1b	201.095	93.0106	9.93481	35.5199	14.8435	1.47468	0.0171343	5.34953
118	Morozko	Rht-B1b	Rht-D1a	Ppd-D1a	TaGS2-A1a|TaGS2-A1b	201.667	97.3333	8.46667	35.9667	14.4	1.2192	9.11923e-30	6.33333
119	Moskovskaya_40	Rht-B1a	Rht-D1a	Ppd-D1b	TaGS2-A1b	207.667	116.333	6.83333	38.0333	17.6	1.20267	13.1216	6.33333
120	Moskovskaya_82	Rht-B1b	Rht-D1a	Ppd-D1a|Ppd-D1b	TaGS2-A1a|TaGS2-A1b	208.595	107.011	7.93481	40.0199	15.9935	1.26906	43.4699	6.34953
121	Moskvich	Rht-B1a	Rht-D1a	Ppd-D1a	TaGS2-A1b	201.333	104.333	8.96667	38.2667	14.2	1.27327	1.96569	5.33333
122	Musik	Rht-B1b	Rht-D1a	Ppd-D1b	TaGS2-A1b	203.667	79	10.3667	33.5	14.6	1.51353	0.11107	6.66667
123	Mv_Nador	Rht-B1b	Rht-D1a	Ppd-D1a	TaGS2-A1b	200.333	79.6667	9.6	40.5333	14.5	1.392	2.93232	8
124	Mv_Nemere	Rht-B1b	Rht-D1a	Ppd-D1a	TaGS2-A1b	197.667	92.3333	10.1	42	14.9667	1.51163	0.11107	4.33333
125	Mv_Vekni	Rht-B1b	Rht-D1a	Ppd-D1a|Ppd-D1b	TaGS2-A1b	203	97.3333	9.56667	40.8	15.2667	1.46051	1.1762	6
126	Nakhodka	Rht-B1b	Rht-D1a	Ppd-D1a	TaGS2-A1a	197	99	9.6	41.4667	14.8	1.4208	0.11107	6
127	NEKOTA	Rht-B1b	Rht-D1a	Ppd-D1b	TaGS2-A1a	201.095	97.5106	8.08481	35.7199	14.4935	1.17177	0.00640604	8.34953
128	Nemchinovskaya_17	Rht-B1b	Rht-D1a	Ppd-D1b	TaGS2-A1b	208	102.333	7.5	39.2	15.8667	1.19	3.81809e-30	7
129	Nemchinovskaya_57	Rht-B1e	Rht-D1a	Ppd-D1b	TaGS2-A1b	207	110.333	7.4	37.2333	15.1333	1.11987	21.1604	5.33333
130	Nemchinovskaya_85	Rht-B1e	Rht-D1a	Ppd-D1b	TaGS2-A1b	207.595	100.511	7.83481	37.0699	15.4435	1.20997	7.05862	6.34953
131	NIC_11_11637_D	Rht-B1a	Rht-D1b	Ppd-D1b	TaGS2-A1b	211.667	83.6667	7.7	27.8	15.4	1.1858	1.74974	9
132	Nikifor	Rht-B1b	Rht-D1a	Ppd-D1a	TaGS2-A1a	197.333	94	8.2	36.6667	14	1.148	0.348736	4.33333
133	Nota	Rht-B1b	Rht-D1a	Ppd-D1a	TaGS2-A1a|TaGS2-A1b	198.333	98.3333	9.6	36.2333	14.2333	1.3664	6.70876	4.33333
134	Novosibirskaya_32	Rht-B1a	Rht-D1a	Ppd-D1b	TaGS2-A1a	211.095	132.511	4.38481	28.1199	17.0935	0.749518	78.9305	1.34953
135	NYCKOR	Rht-B1a	Rht-D1b	Ppd-D1a	TaGS2-A1a	204.667	89	9.56667	30.4	14.7667	1.41268	5.65025	9
136	Odesskaya_200	Rht-B1b	Rht-D1a	Ppd-D1a	TaGS2-A1a	200.333	104.333	8.13333	38.0333	13.7	1.11427	7.47391	4.66667
137	Olkhon	Rht-B1b	Rht-D1a	Ppd-D1a	TaGS2-A1a	201	99.6667	8.4	35.3333	14.5667	1.2236	7.47391	5.66667
138	Ordynka	Rht-B1a	Rht-D1a	Ppd-D1a	TaGS2-A1a	199	89	7.7	29.9667	17.5667	1.35263	0.136172	7
139	Pamyat	Rht-B1b	Rht-D1a	Ppd-D1a	TaGS2-A1b	200	104.333	8.73333	36.4	13.8667	1.21102	4.71609	5.66667
140	Paritet	Rht-B1a	Rht-D1b	Ppd-D1a	TaGS2-A1b	201	99	9.23333	40	14	1.29267	1.18531	5
141	Platin	Rht-B1a	Rht-D1a	Ppd-D1b	TaGS2-A1b	209	104.333	8.83333	33.9333	14.5333	1.28378	5.05039	9
142	Praskovya	Rht-B1a	Rht-D1a	Ppd-D1a	TaGS2-A1b	202	95.3333	8.76667	35.2667	14.7667	1.29454	8.84648	5.66667
143	Proton	Rht-B1a	Rht-D1b	Ppd-D1a	TaGS2-A1b	201.333	95.3333	9	37.2667	14.5333	1.308	0.443786	4.33333
144	Proza	Rht-B1a	Rht-D1a	Ppd-D1b	TaGS2-A1b	203.333	133.333	6.63333	38.9	15.2	1.00827	0.0171343	4.66667
145	Rossyp	Rht-B1b	Rht-D1a	Ppd-D1a	TaGS2-A1a	197.333	91.3333	9.93333	37.2	14.8	1.47013	2.17182	7.66667
146	Schit	Rht-B1b	Rht-D1a	Ppd-D1a	TaGS2-A1b	202.095	113.511	9.33481	39.2699	13.8935	1.29694	0.00640604	6.34953
147	Sila	Rht-B1b	Rht-D1a	Ppd-D1b	TaGS2-A1a	201	93.6667	9.33333	35.5667	14.9667	1.39689	9.53956	4.66667
148	Simonida	Rht-B1a	Rht-D1a	Ppd-D1a	TaGS2-A1b	195.667	103.333	9.13333	39	14.1667	1.29389	4.71609	4.33333
149	Sineva	Rht-B1a	Rht-D1a	Ppd-D1a	TaGS2-A1a	210	109	8.26667	38.4	16.4333	1.35849	1.14763	5.33333
150	Smuglyanka	Rht-B1b	Rht-D1a	Ppd-D1a	TaGS2-A1a	198.667	101.667	9.66667	41.1	13.6	1.31467	1.1762	6.66667
151	Snigurka	Rht-B1a	Rht-D1a	Ppd-D1a	TaGS2-A1a	202.667	112.333	7.66667	41.0667	14.5333	1.11422	13.4557	4.66667
152	Solovey	Rht-B1b	Rht-D1a	Ppd-D1a	TaGS2-A1a	201.941	95.2044	8.66496	35.6066	15.5601	1.34828	0.00640604	4.47233
153	Stan	Rht-B1b	Rht-D1a	Ppd-D1a	TaGS2-A1a	196.333	99.3333	10.0333	40.9	14.1667	1.42139	7.47391	4.66667
154	Stanichnaya	Rht-B1a	Rht-D1b	Ppd-D1a	TaGS2-A1b	195.941	103.204	6.46496	37.0066	14.3101	0.925142	0.00640604	3.47233
155	Step	Rht-B1b	Rht-D1a	Ppd-D1a	TaGS2-A1a	201.333	100.667	10.2333	38.4667	13.7333	1.40538	0.136172	7.33333
156	Svarog	Rht-B1b	Rht-D1a	Ppd-D1a	TaGS2-A1a	202.667	100.333	9.3	37	13.8	1.2834	1.14763	5.66667
157	Tabor	Rht-B1b	Rht-D1a	Ppd-D1a	TaGS2-A1a	202.095	88.0106	9.63481	36.8699	13.3935	1.29044	2.17182	5.84953
158	Tanais	Rht-B1b	Rht-D1a	Ppd-D1a	TaGS2-A1a	197.441	96.2044	8.21496	40.3066	14.4601	1.18789	0.348736	3.97233
159	Tandem	Rht-B1a	Rht-D1a	Ppd-D1b	TaGS2-A1a	201.095	112.511	7.38481	40.3199	15.4935	1.14417	14.0982	8.34953
160	Tanya	Rht-B1e	Rht-D1a	Ppd-D1a	TaGS2-A1a|TaGS2-A1b	199.667	86.6667	9.03333	39.9333	13.7667	1.24359	4.59349	4.66667
161	Tayfun_7	Rht-B1b	Rht-D1a	Ppd-D1a	TaGS2-A1b	198.095	104.511	9.43481	46.9699	13.3935	1.26365	17.3713	4.84953
162	Travitsa	Rht-B1a	Rht-D1a	Ppd-D1a	TaGS2-A1b	203.095	116.511	8.63481	43.2199	15.2935	1.32057	51.201	6.34953
163	Trio	Rht-B1a	Rht-D1a	Ppd-D1a	TaGS2-A1a	200	102.667	8.66667	39.4667	14.2333	1.23356	4.26793	4.33333
164	Turanus	Rht-B1b	Rht-D1a	Ppd-D1b	TaGS2-A1b	207.333	105.667	7.83333	37.1667	15.1667	1.18806	1.54617e-30	7
165	Turnia	Rht-B1a	Rht-D1a	Ppd-D1b	TaGS2-A1a	210.595	120.511	6.78481	36.8699	15.9935	1.08513	61.2539	7.34953
166	Tvorets	Rht-B1a	Rht-D1a	Ppd-D1a	TaGS2-A1a|TaGS2-A1b	203	122.667	8.53333	41.6	15.8	1.34827	3.15544e-32	5
167	Ultra_11	Rht-B1a	Rht-D1a	Ppd-D1a	TaGS2-A1b	185.095	81.5106	6.58481	43.7699	17.5935	1.1585	0.00640604	8.34953
168	Ulyasha	Rht-B1e	Rht-D1a	Ppd-D1b	TaGS2-A1a	204.941	113.204	7.61496	41.6566	14.2601	1.0859	15.3148	5.47233
169	Urup	Rht-B1a	Rht-D1a	Ppd-D1a	TaGS2-A1a	196.667	108.667	8.96667	39.4	14.8667	1.33304	0.11107	7
170	Utrish	Rht-B1a	Rht-D1b	Ppd-D1a	TaGS2-A1a	200.667	92.3333	9.23333	43.8667	15.4	1.42193	0.566438	7
171	Vassa	Rht-B1b	Rht-D1a	Ppd-D1a	TaGS2-A1b	197	101.667	9.96667	47.2667	13.4935	1.34486	9.87531	5.33333
172	Vekha	Rht-B1b	Rht-D1a	Ppd-D1a	TaGS2-A1b	203	100.333	9.4	37.9	13.2333	1.24393	1.14763	7
173	Velena	Rht-B1e	Rht-D1a	Ppd-D1a	TaGS2-A1a	200	91.3333	10.0333	36.2	14.6	1.46487	0.11107	6.66667
174	Vershina	Rht-B1b	Rht-D1a	Ppd-D1a	TaGS2-A1a	201	100.667	8.9	35.5	13.9667	1.24303	8.67176	4.66667
175	Vid	Rht-B1b	Rht-D1a	Ppd-D1a	TaGS2-A1a	199.667	100.667	8.43333	38.8667	15.7	1.32403	7.88861e-31	4.66667
176	Videya	Rht-B1b	Rht-D1a	Ppd-D1a	TaGS2-A1a	201.667	98	8.6	36.9667	14.5667	1.25273	7.05862	6.33333
177	Vita	Rht-B1b	Rht-D1a	Ppd-D1a	TaGS2-A1a	198.667	96.3333	8.93333	40.2	13.7	1.22387	11.9784	4.66667
178	Viuga	Rht-B1a	Rht-D1a	Ppd-D1a|Ppd-D1b	TaGS2-A1b	200	91.3333	8.83333	34.1333	14.6667	1.29556	0.0171343	4.66667
179	Viza	Rht-B1b	Rht-D1a	Ppd-D1a	TaGS2-A1a	199.441	91.2044	8.21496	42.3066	14.8601	1.22075	17.5367	4.97233
180	Volnyi_Don	Rht-B1b	Rht-D1a	Ppd-D1a	TaGS2-A1a	198	105	8.4	38.9	13.8333	1.162	1.96569	4.66667
181	Volzhskaya_Elena	Rht-B1a	Rht-D1a	Ppd-D1a	TaGS2-A1b	200.441	118.704	7.21496	42.4066	15.0601	1.08658	2.86521	3.97233
182	Volzhskaya_K	Rht-B1a	Rht-D1a	Ppd-D1b	TaGS2-A1b	205.072	132.43	8.89954	39.4529	15.3073	1.36228	4.67743	10.6437
183	Xiao_Yan_107	Rht-B1b	Rht-D1a	Ppd-D1a|Ppd-D1b	TaGS2-A1b	199	102	8.33333	31.1667	13.9	1.15833	0.00640604	4.33333
184	Yubileinaya_100	Rht-B1b	Rht-D1a	Ppd-D1a	TaGS2-A1b	192.333	94.6667	9.63333	39.8	14.1	1.3583	0.00640604	4.66667
185	Yubiley_Dona	Rht-B1b	Rht-D1a	Ppd-D1a	TaGS2-A1a	199.095	105.011	9.63481	40.5699	13.8935	1.33862	3.86596	4.84953
186	Yuka	Rht-B1b	Rht-D1a	Ppd-D1a	TaGS2-A1a	203.333	97.3333	8.43333	38.8667	13.7	1.15537	45.2673	6.33333
187	Yumpa	Rht-B1b	Rht-D1a	Ppd-D1a	TaGS2-A1a	195.667	98	8.96667	38.7333	15.5	1.38983	0.0171343	4.33333
188	Yunona	Rht-B1b	Rht-D1a	Ppd-D1a	TaGS2-A1a	199	87	8.53333	32.7	14.6	1.24587	7.88861e-31	6
189	Zhavoronok	Rht-B1a	Rht-D1b	Ppd-D1a	TaGS2-A1a	196	107.333	8.1	41.2333	13.5667	1.0989	21.5217	4.33333
190	Zhiva	Rht-B1b	Rht-D1a	Ppd-D1a	TaGS2-A1a	201.667	94	9.3	36.8333	14.2333	1.3237	0.136172	6.66667
191	Zhong_Pin_1629	Rht-B1a	Rht-D1a	Ppd-D1a	TaGS2-A1b	200	107.333	8.06667	39.0667	14.3333	1.15622	0.843944	6.66667
192	Zimnitsa	Rht-B1b	Rht-D1a	Ppd-D1a	TaGS2-A1a	202.333	96	7.93333	40.4	14.9333	1.18471	0.443786	4.66667
193	Zimtra	Rht-B1a	Rht-D1b	Ppd-D1a	TaGS2-A1b	201.333	94.3333	8.66667	37.3333	14.0333	1.21622	4.71609	5.33333
194	Zina	Rht-B1a	Rht-D1a	Ppd-D1b	TaGS2-A1b	207.667	102.333	9.03333	40	15.3333	1.38511	1.14763	6.66667
195	Zolotokolosa	Rht-B1b	Rht-D1a	Ppd-D1a	TaGS2-A1a	198.333	102.667	9.7	40.5667	13.4667	1.30627	26.2212	6.33333
	* - the day of heading from sowing date (which is in previous year autumn for winter wheat)
	** - lodging was scored visually, score 9 is for no lodging, score 1 is for complete lodging.
