# Supplementary material for: The Association of Grain Yield and Agronomical Traits with Genes of Plant Height, Photoperiod Sensitivity and Plastid Glutamine Synthetase in Winter Bread Wheat (Triticum aestivum L.) Collection
Source: Int J Mol Sci. 2022 Sep 27;23(19):11402. doi: 10.3390/ijms231911402 (PMC9570164; doi:10.3390/ijms231911402)
Supplement: Supplementary file 1 [file ijms-23-11402-s001.zip › Supplementary_materials/TaGS2-A1 sequences in the 10+wheat genomes.fasta]

>Xiaoyan_54 GQ169685.1 GS2-A1b allele, complete cds.
GCAGGGCCAAAAGTACAGGCAGCCCATGTGTGCTACCGCTGCTGCTGGGCGCTGTCACAG
TGTCACTGCTAGTCCGTCCGTCCCCGGCACCGGGCAGCCCGACTGGAAGTGGACCAAGCT
AGGGTGCCCCCATGACAGGCCACCCGGCGCAAAGACATGCTGCACCTGACAAAGGGG---
----------------TCCATCCATCCATCATCCTATACGGCTACACCCCCAATTATTGG
CCCCGGGGTCAATGAGACACGCACGCCGCACAGCACATAGTTTGCTTGCGTTGCGGTGCA
GTGCAGGTCTTGCTCCGCTCTGATGCATCTGGCTGGGTTTGGTTGGAGAGGTCGCTTGGG
CTGGGGCGGGAGACGGACGTGACAAGGAGAGGCAGCCGCATCTTTCATTTCATATCCGGA
GCCAGAGGGAAGGAACATTGTAAACTCTATCCGAGATGTGTGTGCCTTCTTTGGGCAGAC
GGCGCTTGGTTTCTGGACCGGTTTGCCTCCGGTGCGGCTGCAAGGGGCGCCTCAAATCTC
GTCCACCCAGAGCCCTATCGCCTAATCAAGAGCCAGATGCCACTGCCCGCGCCGCGGCCA
CTAGAATCTCCCCCGCAATCTAAATTACTTGTACCACCGGCCTCCGCTCCCATAAATATA
AATAATATTTCCAGCGCGACCTCGCAAGGTCGCCTCCCCTTCCCTCCATCCTCTCCCCCC
TCGTCTCGTCCGCGTGCTTGTCCGTCTCTCTGGTGAGTGCCGCGGACTCCTCGATGCAAT
GCTTCTTGGAGCACCCGGCTTCTTCAATCTCTGTTGCGTTCATTCGCTGATCAACCGCAA
TGGCGCTGCTTTGGTTTGGTTGATCAGCTAGCGCTGAAGGGGAAGGCGGCGGCGGAGTAA
GTAAGTAAGCAGCGGCGATGGCGCAGGCGGTGGTGCCGGCGATGCAGTGCCAGGTGGGCG
TGCGGGGCAGGTCGGCCGTCCCGGCGAGGCAGCCCGCGGGCAGGGTGTGGGGCGTCAGGA
GGACCGCCCGCGCCACCTCCGGCTTCAAGGTGCTGGCCCTCGGCCCGGAGACCACCGGCG
TCATCCAGAGGATGCAGCAGCTGCTCGACATGGACACCACGCCCTTCACCGACAAGATCA
TCGCCGAGTACATCTGGTACGCGCGCACTGCTACGCGCCCTTCGCCGCAAATGTCGCCGC
TGTTTTCTCGTCAGGCGCATCAATCTTCGCTTCCATAGATTGATTGATTGACTTCCATGA
GAGCACAGTGGTACTACTGTGGTAGTAGCACCTTGGGATAGGCCAAGACGGCACTTTCAC
GGGATTACACTAGATTAGATTAGATTAGCACGGAGGGAGCAGTGCAGTGCGGATTTGCAC
CCTTAAAGTCGATACTCACTGCGAATATTAGGAAAAGCTTTCAAGGCCTGGTGGGTGATT
TGTGACGACTCACTCACTGCTTTTGCCTTTTTAGTTCCGGCACTTGAATAAGATGCAGGG
GACTGGACACCCCACTTTTGGGGTGCAACCAGGAGTCGATCCTGTCATGGCATGGCATGC
ACCACTATTATGTTTCTAGTAGCATTTTACTGTTAACAAAACTGACCTTTTCTCTT-TTC
TTTCTCTCTTCGCATTCTGCAGGGTTGGAGGATCTGGAATTGACCTCAGAAGCAAATCAA
GGGTACGCGTTCGATAGCGTGATGGTCATCACAGTTATCGATGTTTCCTTGCATACTCCC
TCCGTTCCAAAATATAGCGCGTCCACGCTTTTCGAGGTTCAACTTTGACCATAAATTTAA
CCCACGAGACCGACTGCGGCGGGATCAAAAATTATATAATTAAAAACTTTTTTTGAATAC
GAATTCATTGGTATAATTTTTTCGCCCGCCGCAGTCGGTCTTGTTGATTAAATTAATGGT
CAAAATTGAAGCACGGAAACCGAGGACGCGCTATATTTTGGAACGGAGGGAGTACATACT
TTGTACTCGCTCTGTAGCGTTCTTATAGGGATGAGCAGCCATCATTTTCTCCAGAAGTTT
TAGGGGATGAGCAGTTCACTGCGGAGTACTGTTTGCTCTACTTTCTATTTTTGCTGCTGA
CAAGAAAATGCAATGCTACTGTTTCAGACGATTTCGAAGCCAGTGGAGGACCCGTCAGAG
CTACCCAAATGGAATTATGACGGATCGAGCACCGGGCAGGCTCCTGGAGAAGACAGTGAA
GTCATTCTATAGTAAGGGGGAAATTGCTGTCCATGTGTTCTTCAGCCTTGCACATACAGA
GTATTCTGGATTTTGGCTTTTGCTAACTCTGTTCATGTTTTTCTGTCCTGCTTTCAGCCC
ACAGGCCATATTCAAGGACCCATTCCGAGGAGGCAACAACATCCTGGTACCTTTCATCTG
GACGTGCTTTATGCTAATCATGAATAAATGATTAATAGTAGTGGTCACTTTTACTGGTTA
CATGTGTATTTTGGCATGTTAGTTAATACGGGATTTGGTTTTTTCAGGTTATCTGTGACA
CCTACACGCCACAAGGGGAACCCATCCCTACTAACAAGCGACACATGGCTGCACAAATCT
TCAGTGACCCCAAGGTCACTGCACAAGTGCCATGGTAACTAGTGCATTTGAGAACCTCTG
CCTATATAAAAGCCTGCTATTGTTTGCACACGAAGTTGAAACATTTGCTTTTCTAGGTTT
GGAATCGAACAGGAGTACACTCTGATGCAGAGGGATGTGAACTGGCCTCTTGGCTGGCCT
GTTGGAGGGTACCCTGGCCCCCAGGTACTGCATCAAGAGGCTTGATTTACCAGATGACAA
TTAATCTCAGGCTAACTGAAATATACACTTCATTAAACACAACCGAGTAGTAATATTCGT
GCTGAAATGTTGCAGGGTCCATACTACTGCGCCGTAGGATCAGACAAGTCATTTGGCCGT
GACATATCCGATGCTCACTACAAGGCCTGCCTTTACGCGGGAATTGAAATCAGTGGAACA
AACGGGGAGGTCATGCCTGGTCAGGTATGCCTCCGTATTTATATGGGTGCATGTATTATT
CTTGTTATGTGTGAATCAGTGTGATGTTTTTGACCTCTTCTTTTAAAAGAAAATCGAACT
GTTTAATAAGTGAAAATTCACAACCTGTATTCATGCAGTGGGAGTACCAGGTTGGACCTA
GCGTTGGTATTGATGCGGGAGACCACATATGGGCTTCAAGATACATTCTCGAGGTACTTC
GAACAATTATCCATTGTTCCGTGATGGCCTGATATCACAGAACTTTGGTTTTTTTTGCTC
TTATTTATGAGAATATGGTTAAAAAGTCGACTGGTTTGTTACATTATCGTAGACTCGGTA
GGTGCATGTGCTGTGAGTTTATGATTTATTCTGACACCCTGAAGAATTCCCTTCTTAAAT
ACCATAAAACCAGTTTTCACTAAAACATCAGATCCGATAACTGACCAAGTGATCATCCTT
TTGCTGTTATCAATTTTCCCATTGGTAAGCACTTCTAATTATCATCCTACTCACCGTAAT
CAGAGAATCACGGAGCAAGCTGGTGTGGTGCTCACCCTTGACCCAAAACCAATCCAGGTA
TATTCCTATAAGATGTTTGTAGCAATTTATATATTAGAACTTGGTAATCTGAAGATTGAT
CTTATGTAGGGTGACTGGAATGGAGCTGGCTGCCACACAAATTACAGGTTCCACTTTTTT
CTGTTAATATTTATTTATCCTGCATAACTTCTACAATTATATCTTGTCGTGTGTATTTTT
TTTTTGAGAAACCTGTATATATTAAATAAACATCAGAAAACCTATTATAGCTGTATTGAA
GTAAATACAATGGAGATTTTGTGGGAAGAAAACATATGCTGATACTAACAGACAATGTTC
CTTCAAATACTAAGGTATTTCAAACAGGGCCTGAATGTGCAGTGTTGATTATTTTTTAAA
TTGTTATCAACTGTTATTCAGAATAGACATGTATTTACTACACTTCATTTCTAACTTATG
GAGTAGTTTTCTCAATTGGTTGATACAGCTTGTCCTTAATTTGCGAGTGAGAAACAACAA
TCTTTTCTTGTTGTTGCAAATGTAGTACACTGAGCATGCGCGAAGATGGAGGTTTCGACG
TGATCAAGAAGGCAATCCTGAACCTTTCACTTCGCCATGACTTGCACATAGCCGCATATG
GTGAAGGAAACGAGCGGAGGTTGACAGGGCTACACGAGACAGCTAGCATTTCAGACTTCT
CATGGGTATGGGTGGAGCAAACCCTTTCTTTCTATATTAGTTGTGTTTTCCTTCCTGTTT
ATTTACATGGTGTGCTAATCAAAACACTTTGTTTATCAGGGTGTTGCGAACCGTGGCTGC
TCTATTCGTGTGGGCCGAGAGACCGAGGCAAAGGGCAAAGGTATTTGCTCCCCCTTGTTC
TGCAAAACTAATTGCAATGGTTGGGAATGCAGAAAAAGAATTATGATGTCCCAAATAAAA
CTCAAGTACATTGGGCAAGCCTAATTCTTGCGGAGCAGAAAAGGAATTATGACAACCCAA
ATAAAATTCAAATAAACCTCTTGCATATATTATACTGGTAGTCTGCTGGCACCTATGTGC
CGTAGCTTGGTAATCTGCATCTTTGAACTGTAAACGATACCTTGTTGCCCAACAGGATAC
CTGGAGGACCGTCGCCCGGCGTCGAACATGGACCCGTACACCGTGACGGCGCTGCTGGCC
GAGACCACGATCCTGTGGGAGCCGACCCTCGAGGCGGAGGCCCTCGCTGCCAAGAAGCTG
GCGCTGAAGGTATGAAGGACCTGAAAAGGCCGAATTCTTCTGGGGAAAAGAAAATAAATC
GGCGGT--------------TCCGTCGTCCATTCTTGTTGATCCTGTGGTTCCGTCGGGG
CACTGTCTGTACAAAATCTTCACGGTTTGTAGAACCGCTCCGCATGTTTTTTCGCTTGAA
CTGAGTCCATTTGATCTGTTGGGTC-----------------TGTACAATCCCTGTACCT
GAGTCCATTCGGAGAACTA
>SY_Mattis .
GCAGGGCCAAAAGTACAGGCAGCCCATGTGTGCTACCGCTGCTGCTGGGCGCTGTCACAG
TGTCACTGCTAGTCCGTCCGTCCCCGGCACCGGGCAGCCCGACTGGAAGTGGACCAAGCT
AGGGTGCCCCCATGACAGGCCACCCGGCGCAAAGACATGCTGCACCTGACAAAGGGG---
----------------TCCATCCATCCATCATCCTATACGGCTACACCCCCAATTATTGG
CCCCGGGGTCAATGAGACACGCACGCCGCACAGCACATAGTTTGCTTGCGTTGCGGTGCA
GTGCAGGTCTTGCTCCGCTCTGATGCATCTGGCTGGGTTTGGTTGGAGAGGTCGCTTGGG
CTGGGGCGGGAGACGGACGTGACAAGGAGAGGCAGCCGCATCTTTCATTTCATATCCGGA
GCCAGAGGGAAGGAACATTGTAAACTCTATCCGAGATGTGTGTGCCTTCTTTGGGCAGAC
GGCGCTTGGTTTCTGGACCGGTTTGCCTCCGGTGCGGCTGCAAGGGGCGCCTCAAATCTC
GTCCACCCAGAGCCCTATCGCCTAATCAAGAGCCAGATGCCACTGCCCGCGCCGCGGCCA
CTAGAATCTCCCCCGCAATCTAAATTACTTGTACCACCGGCCTCCGCTCCCATAAATATA
AATAATATTTCCAGCGCGACCTCGCAAGGTCGCCTCCCCTTCCCTCCATCCTCTCCCCCC
TCGTCTCGTCCGCGTGCTTGTCCGTCTCTCTGGTGAGTGCCGCGGACTCCTCGATGCAAT
GCTTCTTGGAGCACCCGGCTTCTTCAATCTCTGTTGCGTTCATTCGCTGATCAACCGCAA
TGGCGCTGCTTTGGTTTGGTTGATCAGCTAGCGCTGAAGGGGAAGGCGGCGGCGGAGTAA
GTAAGTAAGCAGCGGCGATGGCGCAGGCGGTGGTGCCGGCGATGCAGTGCCAGGTGGGCG
TGCGGGGCAGGTCGGCCGTCCCGGCGAGGCAGCCCGCGGGCAGGGTGTGGGGCGTCAGGA
GGACCGCCCGCGCCACCTCCGGCTTCAAGGTGCTGGCCCTCGGCCCGGAGACCACCGGCG
TCATCCAGAGGATGCAGCAGCTGCTCGACATGGACACCACGCCCTTCACCGACAAGATCA
TCGCCGAGTACATCTGGTACGCGCGCACTGCTACGCGCCCTTCGCCGCAAATGTCGCCGC
TGTTTTCTCGTCAGGCGCATCAATCTTCGCTTCCATAGATTGATTGATTGACTTCCATGA
GAGCACAGTGGTACTACTGTGGTAGTAGCACCTTGGGATAGGCCAAGACGGCACTTTCAC
GGGATTACACTAGATTAGATTAGATTAGCACGGAGGGAGCAGTGCAGTGCGGATTTGCAC
CCTTAAAGTCGATACTCACTGCGAATATTAGGAAAAGCTTTCAAGGCCTGGTGGGTGATT
TGTGACGACTCACTCACTGCTTTTGCCTTTTTAGTTCCGGCACTTGAATAAGATGCAGGG
GACTGGACACCCCACTTTTGGGGTGCAACCAGGAGTCGATCCTGTCATGGCATGGCATGC
ACCACTATTATGTTTCTAGTAGCATTTTACTGTTAACAAAACTGACCTTTTCTCTT-TTC
TTTCTCTCTTCGCATTCTGCAGGGTTGGAGGATCTGGAATTGACCTCAGAAGCAAATCAA
GGGTACGCGTTCGATAGCGTGATGGTCATCACAGTTATCGATGTTTCCTTGCATACTCCC
TCCGTTCCAAAATATAGCGCGTCCACGCTTTTCGAGGTTCAACTTTGACCATAAATTTAA
CCCACGAGACCGACTGCGGCGGGATCAAAAATTATATAATTAAAAACTTTTTTTGAATAC
GAATTCATTGGTATAATTTTTTCGCCCGCCGCAGTCGGTCTTGTTGATTAAATTAATGGT
CAAAGTTGAAGCACGGAAACCGAGGACGCGCTATATTTTGGAACGGAGGGAGTACATACT
TTGTACTCGCTCTGTAGCGTTCTTATAGGGATGAGCAGCCATCATTTTCTCCAGAAGTTT
TAGGGGATGAGCAGTTCACTGCGGAGTACTGTTTGCTCTACTTTCTATTTTTGCTGCTGA
CAAGAAAATGCAATGCTACTGTTTCAGACGATTTCGAAGCCAGTGGAGGACCCGTCAGAG
CTACCCAAATGGAATTATGACGGATCGAGCACCGGGCAGGCTCCTGGAGAAGACAGTGAA
GTCATTCTATAGTAAGGGGGAAATTGCTGTCCATGTGTTCTTCAGCCTTGCACATACAGA
GTATTCTGGATTTTGGCTTTTGCTAACTCTGTTCATGTTTTTCTGTCCTGCTTTCAGCCC
ACAGGCCATATTCAAGGACCCATTCCGAGGAGGCAACAACATCCTGGTACCTTTCATCTG
GACGTGCTTTATGCTAATCATGAATAAATGATTAATAGTAGTGGTCACTTTTACTGGTTA
CATGTGTATTTTGGCATGTTAGTTAATACGGGATTTGGTTTTTTCAGGTTATCTGTGACA
CCTACACGCCACAAGGGGAACCCATCCCTACTAACAAGCGACACATGGCTGCACAAATCT
TCAGTGACCCCAAGGTCACTGCACAAGTGCCATGGTAACTAGTGCATTTGAGAACCTCTG
CCTATATAAAAGCCTGCTATTGTTTGCACACGAAGTTGAAACATTTGCTTTTCTAGGTTT
GGAATCGAACAGGAGTACACTCTGATGCAGAGGGATGTGAACTGGCCTCTTGGCTGGCCT
GTTGGAGGGTACCCTGGCCCCCAGGTACTGCATCAAGAGGCTTGATTTACCAGATGACAA
TTAATCTCAGGCTAACTGAAATATACACTTCATTAAACACAACCGAGTAGTAATATTCGT
GCTGAAATGTTGCAGGGTCCATACTACTGCGCCGTAGGATCAGACAAGTCATTTGGCCGT
GACATATCCGATGCTCACTACAAGGCCTGCCTTTACGCGGGAATTGAAATCAGTGGAACA
AACGGGGAGGTCATGCCTGGTCAGGTATGCCTCCGTATTTATATGGGTGCATGTATTATT
CTTGTTATGTGTGAATCAGTGTGATGTTTTTGACCTCTTCTTTTAAAAGAAAATCGAACT
GTTTAATAAGTGAAAATTCACAACCTGTATTCATGCAGTGGGAGTACCAGGTTGGACCTA
GCGTTGGTATTGATGCGGGAGACCACATATGGGCTTCAAGATACATTCTCGAGGTACTTC
GAACAATTATCCATTGTTCCGTGATGGCCTGATATCACAGAACTTTGGTTTTTTTTGCTC
TTATTTATGAGAATATGGTTAAAAAGTCGACTGGTTTGTTACATTATCGTAGACTCGGTA
GGTGCATGTGCTGTGAGTTTATGATTTATTCTGACACCCTGAAGAATTCCCTTCTTAAAT
ACCATAAAACCAGTTTTCACTAAAACATCAGATCCGATAACTGACCAAGTGATCATCCTT
TTGCTGTTATCAATTTTCCCATTGGTAAGCACTTCTAATTATCATCCTACTCACCGTAAT
CAGAGAATCACGGAGCAAGCTGGTGTGGTGCTCACCCTTGACCCAAAACCAATCCAGGTA
TATTCCTATAAGATGTTTGTAGCAATTTATATATTAGAACTTGGTAATCTGAAGATTGAT
CTTATGTAGGGTGACTGGAATGGAGCTGGCTGCCACACAAATTACAGGTTCCACTTTTTT
CTGTTAATATTTATTTATCCTGCATAACTTCTACAATTATATCTTGTCGTGTGTATTTTT
TTTTTGAGAAACCTGTATATATTAAATAAACATCAGAAAACCTATTATAGCTGTATTGAA
GTAAATACAATGGAGATTTTGTGGGAAGAAAACATATGCTGATACTAACAGACAATGTTC
CTTCAAATACTAAGGTATTTCAAACAGGGCCTGAATGTGCAGTGTTGATTATTTTTTAAA
TTGTTATCAACTGTTATTCAGAATAGACATGTATTTACTACACTTCATTTCTAACTTATG
GAGTAGTTTTCTCAATTGGTTGATACAGCTTGTCCTTAATTTGCGAGTGAGAAACAACAA
TCTTTTCTTGTTGTTGCAAATGTAGTACACTGAGCATGCGCGAAGATGGAGGTTTCGACG
TGATCAAGAAGGCAATCCTGAACCTTTCACTTCGCCATGACTTGCACATAGCCGCATATG
GTGAAGGAAACGAGCGGAGGTTGACAGGGCTACACGAGACAGCTAGCATTTCAGACTTCT
CATGGGTATGGGTGGAGCAAACCCTTTCTTTCTATATTAGTTGTGTTTTCCTTCCTGTTT
ATTTACATGGTGTGCTAATCAAAACACTTTGTTTATCAGGGTGTTGCGAACCGTGGCTGC
TCTATTCGTGTGGGCCGAGAGACCGAGGCAAAGGGCAAAGGTATTTGCTCCCCCTTGTTC
TGCAAAACTAATTGCAATGGTTGGGAATGCAGAAAAAGAATTATGATGTCCCAAATAAAA
CTCAAGTACATTGGGCAAGCCTAATTCTTGCGGAGCAGAAAAGGAATTATGACAACCCAA
ATAAAATTCAAATAAACCTCTTGCATATATTATACTGGTAGTCTGCTGGCACCTATGTGC
CGTAGCTTGGTAATCTGCATCTTTGAACTGTAAACGATACCTTGTTGCCCAACAGGATAC
CTGGAGGACCGTCGCCCGGCGTCGAACATGGACCCGTACACCGTGACGGCGCTGCTGGCC
GAGACCACGATCCTGTGGGAGCCGACCCTCGAGGCGGAGGCCCTCGCTGCCAAGAAGCTG
GCGCTGAAGGTATGAAGGACCTGAAAAGGCCGAATTCTTCTGGGGAAAAGAAAATAAATC
GGCGGT--------------TCCGTCGTCCATTCTTGTTGATCCTGTGGTTCCGTCGGGG
CACTGTCTGTACAAAATCTTCACGGTTTGTAGAACCGCTCCGCATGTTTTTTCGCTTGAA
CTGAGTCCATTTGATCTGTTGGGTC-----------------TGTACAATCCCTGTACCT
GAGTCCATTCGGAGAACTA
>Julius .
GCAGGGCCAAAAGTACAGGCAGCCCATGTGTGCTACCGCTGCTGCTGGGCGCTGTCACAG
TGTCACTGCTAGTCCGTCCGTCCCCGGCACCGGGCAGCCCGACTGGAAGTGGACCAAGCT
AGGGTGCCCCCATGACAGGCCACCCGGCGCAAAGACATGCTGCACCTGACAAAGGGG---
----------------TCCATCCATCCATCATCCTATACGGCTACACCCCCAATTATTGG
CCCCGGGGTCAATGAGACACGCACGCCGCACAGCACATAGTTTGCTTGCGTTGCGGTGCA
GTGCAGGTCTTGCTCCGCTCTGATGCATCTGGCTGGGTTTGGTTGGAGAGGTCGCTTGGG
CTGGGGCGGGAGACGGACGTGACAAGGAGAGGCAGCCGCATCTTTCATTTCATATCCGGA
GCCAGAGGGAAGGAACATTGTAAACTCTATCCGAGATGTGTGTGCCTTCTTTGGGCAGAC
GGCGCTTGGTTTCTGGACCGGTTTGCCTCCGGTGCGGCTGCAAGGGGCGCCTCAAATCTC
GTCCACCCAGAGCCCTATCGCCTAATCAAGAGCCAGATGCCACTGCCCGCGCCGCGGCCA
CTAGAATCTCCCCCGCAATCTAAATTACTTGTACCACCGGCCTCCGCTCCCATAAATATA
AATAATATTTCCAGCGCGACCTCGCAAGGTCGCCTCCCCTTCCCTCCATCCTCTCCCCCC
TCGTCTCGTCCGCGTGCTTGTCCGTCTCTCTGGTGAGTGCCGCGGACTCCTCGATGCAAT
GCTTCTTGGAGCACCCGGCTTCTTCAATCTCTGTTGCGTTCATTCGCTGATCAACCGCAA
TGGCGCTGCTTTGGTTTGGTTGATCAGCTAGCGCTGAAGGGGAAGGCGGCGGCGGAGTAA
GTAAGTAAGCAGCGGCGATGGCGCAGGCGGTGGTGCCGGCGATGCAGTGCCAGGTGGGCG
TGCGGGGCAGGTCGGCCGTCCCGGCGAGGCAGCCCGCGGGCAGGGTGTGGGGCGTCAGGA
GGACCGCCCGCGCCACCTCCGGCTTCAAGGTGCTGGCCCTCGGCCCGGAGACCACCGGCG
TCATCCAGAGGATGCAGCAGCTGCTCGACATGGACACCACGCCCTTCACCGACAAGATCA
TCGCCGAGTACATCTGGTACGCGCGCACTGCTACGCGCCCTTCGCCGCAAATGTCGCCGC
TGTTTTCTCGTCAGGCGCATCAATCTTCGCTTCCATAGATTGATTGATTGACTTCCATGA
GAGCACAGTGGTACTACTGTGGTAGTAGCACCTTGGGATAGGCCAAGACGGCACTTTCAC
GGGATTACACTAGATTAGATTAGATTAGCACGGAGGGAGCAGTGCAGTGCGGATTTGCAC
CCTTAAAGTCGATACTCACTGCGAATATTAGGAAAAGCTTTCAAGGCCTGGTGGGTGATT
TGTGACGACTCACTCACTGCTTTTGCCTTTTTAGTTCCGGCACTTGAATAAGATGCAGGG
GACTGGACACCCCACTTTTGGGGTGCAACCAGGAGTCGATCCTGTCATGGCATGGCATGC
ACCACTATTATGTTTCTAGTAGCATTTTACTGTTAACAAAACTGACCTTTTCTCTT-TTC
TTTCTCTCTTCGCATTCTGCAGGGTTGGAGGATCTGGAATTGACCTCAGAAGCAAATCAA
GGGTACGCGTTCGATAGCGTGATGGTCATCACAGTTATCGATGTTTCCTTGCATACTCCC
TCCGTTCCAAAATATAGCGCGTCCACGCTTTTCGAGGTTCAACTTTGACCATAAATTTAA
CCCACGAGACCGACTGCGGCGGGATCAAAAATTATATAATTAAAAACTTTTTTTGAATAC
GAATTCATTGGTATAATTTTTTCGCCCGCCGCAGTCGGTCTTGTTGATTAAATTAATGGT
CAAAGTTGAAGCACGGAAACCGAGGACGCGCTATATTTTGGAACGGAGGGAGTACATACT
TTGTACTCGCTCTGTAGCGTTCTTATAGGGATGAGCAGCCATCATTTTCTCCAGAAGTTT
TAGGGGATGAGCAGTTCACTGCGGAGTACTGTTTGCTCTACTTTCTATTTTTGCTGCTGA
CAAGAAAATGCAATGCTACTGTTTCAGACGATTTCGAAGCCAGTGGAGGACCCGTCAGAG
CTACCCAAATGGAATTATGACGGATCGAGCACCGGGCAGGCTCCTGGAGAAGACAGTGAA
GTCATTCTATAGTAAGGGGGAAATTGCTGTCCATGTGTTCTTCAGCCTTGCACATACAGA
GTATTCTGGATTTTGGCTTTTGCTAACTCTGTTCATGTTTTTCTGTCCTGCTTTCAGCCC
ACAGGCCATATTCAAGGACCCATTCCGAGGAGGCAACAACATCCTGGTACCTTTCATCTG
GACGTGCTTTATGCTAATCATGAATAAATGATTAATAGTAGTGGTCACTTTTACTGGTTA
CATGTGTATTTTGGCATGTTAGTTAATACGGGATTTGGTTTTTTCAGGTTATCTGTGACA
CCTACACGCCACAAGGGGAACCCATCCCTACTAACAAGCGACACATGGCTGCACAAATCT
TCAGTGACCCCAAGGTCACTGCACAAGTGCCATGGTAACTAGTGCATTTGAGAACCTCTG
CCTATATAAAAGCCTGCTATTGTTTGCACACGAAGTTGAAACATTTGCTTTTCTAGGTTT
GGAATCGAACAGGAGTACACTCTGATGCAGAGGGATGTGAACTGGCCTCTTGGCTGGCCT
GTTGGAGGGTACCCTGGCCCCCAGGTACTGCATCAAGAGGCTTGATTTACCAGATGACAA
TTAATCTCAGGCTAACTGAAATATACACTTCATTAAACACAACCGAGTAGTAATATTCGT
GCTGAAATGTTGCAGGGTCCATACTACTGCGCCGTAGGATCAGACAAGTCATTTGGCCGT
GACATATCCGATGCTCACTACAAGGCCTGCCTTTACGCGGGAATTGAAATCAGTGGAACA
AACGGGGAGGTCATGCCTGGTCAGGTATGCCTCCGTATTTATATGGGTGCATGTATTATT
CTTGTTATGTGTGAATCAGTGTGATGTTTTTGACCTCTTCTTTTAAAAGAAAATCGAACT
GTTTAATAAGTGAAAATTCACAACCTGTATTCATGCAGTGGGAGTACCAGGTTGGACCTA
GCGTTGGTATTGATGCGGGAGACCACATATGGGCTTCAAGATACATTCTCGAGGTACTTC
GAACAATTATCCATTGTTCCGTGATGGCCTGATATCACAGAACTTTGGTTTTTTTTGCTC
TTATTTATGAGAATATGGTTAAAAAGTCGACTGGTTTGTTACATTATCGTAGACTCGGTA
GGTGCATGTGCTGTGAGTTTATGATTTATTCTGACACCCTGAAGAATTCCCTTCTTAAAT
ACCATAAAACCAGTTTTCACTAAAACATCAGATCCGATAACTGACCAAGTGATCATCCTT
TTGCTGTTATCAATTTTCCCATTGGTAAGCACTTCTAATTATCATCCTACTCACCGTAAT
CAGAGAATCACGGAGCAAGCTGGTGTGGTGCTCACCCTTGACCCAAAACCAATCCAGGTA
TATTCCTATAAGATGTTTGTAGCAATTTATATATTAGAACTTGGTAATCTGAAGATTGAT
CTTATGTAGGGTGACTGGAATGGAGCTGGCTGCCACACAAATTACAGGTTCCACTTTTTT
CTGTTAATATTTATTTATCCTGCATAACTTCTACAATTATATCTTGTCGTGTGTATTTTT
TTTTTGAGAAACCTGTATATATTAAATAAACATCAGAAAACCTATTATAGCTGTATTGAA
GTAAATACAATGGAGATTTTGTGGGAAGAAAACATATGCTGATACTAACAGACAATGTTC
CTTCAAATACTAAGGTATTTCAAACAGGGCCTGAATGTGCAGTGTTGATTATTTTTTAAA
TTGTTATCAACTGTTATTCAGAATAGACATGTATTTACTACACTTCATTTCTAACTTATG
GAGTAGTTTTCTCAATTGGTTGATACAGCTTGTCCTTAATTTGCGAGTGAGAAACAACAA
TCTTTTCTTGTTGTTGCAAATGTAGTACACTGAGCATGCGCGAAGATGGAGGTTTCGACG
TGATCAAGAAGGCAATCCTGAACCTTTCACTTCGCCATGACTTGCACATAGCCGCATATG
GTGAAGGAAACGAGCGGAGGTTGACAGGGCTACACGAGACAGCTAGCATTTCAGACTTCT
CATGGGTATGGGTGGAGCAAACCCTTTCTTTCTATATTAGTTGTGTTTTCCTTCCTGTTT
ATTTACATGGTGTGCTAATCAAAACACTTTGTTTATCAGGGTGTTGCGAACCGTGGCTGC
TCTATTCGTGTGGGCCGAGAGACCGAGGCAAAGGGCAAAGGTATTTGCTCCCCCTTGTTC
TGCAAAACTAATTGCAATGGTTGGGAATGCAGAAAAAGAATTATGATGTCCCAAATAAAA
CTCAAGTACATTGGGCAAGCCTAATTCTTGCGGAGCAGAAAAGGAATTATGACAACCCAA
ATAAAATTCAAATAAACCTCTTGCATATATTATACTGGTAGTCTGCTGGCACCTATGTGC
CGTAGCTTGGTAATCTGCATCTTTGAACTGTAAACGATACCTTGTTGCCCAACAGGATAC
CTGGAGGACCGTCGCCCGGCGTCGAACATGGACCCGTACACCGTGACGGCGCTGCTGGCC
GAGACCACGATCCTGTGGGAGCCGACCCTCGAGGCGGAGGCCCTCGCTGCCAAGAAGCTG
GCGCTGAAGGTATGAAGGACCTGAAAAGGCCGAATTCTTCTGGGGAAAAGAAAATAAATC
GGCGGT--------------TCCGTCGTCCATTCTTGTTGATCCTGTGGTTCCGTCGGGG
CACTGTCTGTACAAAATCTTCACGGTTTGTAGAACCGCTCCGCATGTTTTTTCGCTTGAA
CTGAGTCCATTTGATCTGTTGGGTC-----------------TGTACAATCCCTGTACCT
GAGTCCATTCGGAGAACTA
>Claire .
GCAGGGCCAAAAGTACAGGCAGCCCATGTGTGCTACCGCTGCTGCTGGGCGCTGTCACAG
TGTCACTGCTAGTCCGTCCGTCCCCGGCACCGGGCAGCCCGACTGGAAGTGGACCAAGCT
AGGGTGCCCCCATGACAGGCCACCCGGCGCAAAGACATGCTGCACCTGACAAAGGGG---
----------------TCCATCCATCCATCATCCTATACGGCTACACCCCCAATTATTGG
CCCCGGGGTCAATGAGACACGCACGCCGCACAGCACATAGTTTGCTTGCGTTGCGGTGCA
GTGCAGGTCTTGCTCCGCTCTGATGCATCTGGCTGGGTTTGGTTGGAGAGGTCGCTTGGG
CTGGGGCGGGAGACGGACGTGACAAGGAGAGGCAGCCGCATCTTTCATTTCATATCCGGA
GCCAGAGGGAAGGAACATTGTAAACTCTATCCGAGATGTGTGTGCCTTCTTTGGGCAGAC
GGCGCTTGGTTTCTGGACCGGTTTGCCTCCGGTGCGGCTGCAAGGGGCGCCTCAAATCTC
GTCCACCCAGAGCCCTATCGCCTAATCAAGAGCCAGATGCCACTGCCCGCGCCGCGGCCA
CTAGAATCTCCCCCGCAATCTAAATTACTTGTACCACCGGCCTCCGCTCCCATAAATATA
AATAATATTTCCAGCGCGACCTCGCAAGGTCGCCTCCCCTTCCCTCCATCCTCTCCCCCC
TCGTCTCGTCCGCGTGCTTGTCCGTCTCTCTGGTGAGTGCCGCGGACTCCTCGATGCAAT
GCTTCTTGGAGCACCCGGCTTCTTCAATCTCTGTTGCGTTCATTCGCTGATCAACCGCAA
TGGCGCTGCTTTGGTTTGGTTGATCAGCTAGCGCTGAAGGGGAAGGCGGCGGCGGAGTAA
GTAAGTAAGCAGCGGCGATGGCGCAGGCGGTGGTGCCGGCGATGCAGTGCCAGGTGGGCG
TGCGGGGCAGGTCGGCCGTCCCGGCGAGGCAGCCCGCGGGCAGGGTGTGGGGCGTCAGGA
GGACCGCCCGCGCCACCTCCGGCTTCAAGGTGCTGGCCCTCGGCCCGGAGACCACCGGCG
TCATCCAGAGGATGCAGCAGCTGCTCGACATGGACACCACGCCCTTCACCGACAAGATCA
TCGCCGAGTACATCTGGTACGCGCGCACTGCTACGCGCCCTTCGCCGCAAATGTCGCCGC
TGTTTTCTCGTCAGGCGCATCAATCTTCGCTTCCATAGATTGATTGATTGACTTCCATGA
GAGCACAGTGGTACTACTGTGGTAGTAGCACCTTGGGATAGGCCAAGACGGCACTTTCAC
GGGATTACACTAGATTAGATTAGATTAGCACGGAGGGAGCAGTGCAGTGCGGATTTGCAC
CCTTAAAGTCGATACTCACTGCGAATATTAGGAAAAGCTTTCAAGGCCTGGTGGGTGATT
TGTGACGACTCACTCACTGCTTTTGCCTTTTTAGTTCCGGCACTTGAATAAGATGCAGGG
GACTGGACACCCCACTTTTGGGGTGCAACCAGGAGTCGATCCTGTCATGGCATGGCATGC
ACCACTATTATGTTTCTAGTAGCATTTTACTGTTAACAAAACTGACCTTTTCTCTT-TTC
TTTCTCTCTTCGCATTCTGCAGGGTTGGAGGATCTGGAATTGACCTCAGAAGCAAATCAA
GGGTACGCGTTCGATAGCGTGATGGTCATCACAGTTATCGATGTTTCCTTGCATACTCCC
TCCGTTCCAAAATATAGCGCGTCCACGCTTTTCGAGGTTCAACTTTGACCATAAATTTAA
CCCACGAGACCGACTGCGGCGGGATCAAAAATTATATAATTAAAAACTTTTTTTGAATAC
GAATTCATTGGTATAATTTTTTCGCCCGCCGCAGTCGGTCTTGTTGATTAAATTAATGGT
CAAAGTTGAAGCACGGAAACCGNNNNNNNNNNNNNNNNNNNNNNNNNNNNNNNNNATACT
TTGTACTCGCTCTGTAGCGTTCTTATAGGGATGAGCAGCCATCATTTTCTCCAGAAGTTT
TAGGGGATGAGCAGTTCACTGCGGAGTACTGTTTGCTCTACTTTCTATTTTTGCTGCTGA
CAAGAAAATGCAATGCTACTGTTTCAGACGATTTCGAAGCCAGTGGAGGACCCGTCAGAG
CTACCCAAATGGAATTATGACGGATCGAGCACCGGGCAGGCTCCTGGAGAAGACAGTGAA
GTCATTCTATAGTAAGGGGGAAATTGCTGTCCATGTGTTCTTCAGCCTTGCACATACAGA
GTATTCTGGATTTTGGCTTTTGCTAACTCTGTTCATGTTTTTCTGTCCTGCTTTCAGCCC
ACAGGCCATATTCAAGGACCCATTCCGAGGAGGCAACAACATCCTGGTACCTTTCATCTG
GACGTGCTTTATGCTAATCATGAATAAATGATTAATAGTAGTGGTCACTTTTACTGGTTA
CATGTGTATTTTGGCATGTTAGTTAATACGGGATTTGGTTTTTTCAGGTTATCTGTGACA
CCTACACGCCACAAGGGGAACCCATCCCTACTAACAAGCGACACATGGCTGCACAAATCT
TCAGTGACCCCAAGGTCACTGCACAAGTGCCATGGTAACTAGTGCATTTGAGAACCTCTG
CCTATATAAAAGCCTGCTATTGTTTGCACACGAAGTTGAAACATTTGCTTTTCTAGGTTT
GGAATCGAACAGGAGTACACTCTGATGCAGAGGGATGTGAACTGGCCTCTTGGCTGGCCT
GTTGGAGGGTACCCTGGCCCCCAGGTACTGCATCAAGAGGCTTGATTTACCAGATGACAA
TTAATCTCAGGCTAACTGAAATATACACTTCATTAAACACAACCGAGTAGTAATATTCGT
GCTGAAATGTTGCAGGGTCCATACTACTGCGCCGTAGGATCAGACAAGTCATTTGGCCGT
GACATATCCGATGCTCACTACAAGGCCTGCCTTTACGCGGGAATTGAAATCAGTGGAACA
AACGGGGAGGTCATGCCTGGTCAGGTATGCCTCCGTATTTATATGGGTGCATGTATTATT
CTTGTTATGTGTGAATCAGTGTGATGTTTTTGACCTCTTCTTTTAAAAGAAAATCGAACT
GTTTAATAAGTGAAAATTCACAACCTGTATTCATGCAGTGGGAGTACCAGGTTGGACCTA
GCGTTGGTATTGATGCGGGAGACCACATATGGGCTTCAAGATACATTCTCGAGGTACTTC
GAACAATTATCCATTGTTCCGTGATGGCCTGATATCACAGAACTTTGGTTTTTTTTGCTC
TTATTTATGAGAATATGGTTAAAAAGTCGACTGGTTTGTTACATTATCGTAGACTCGGTA
GGTGCATGTGCTGTGAGTTTATGATTTATTCTGACACCCTGAAGAATTCCCTTCTTAAAT
ACCATAAAACCAGTTTTCACTAAAACATCAGATCCGATAACTGACCAAGTGATCATCCTT
TTGCTGTTATCAATTTTCCCATTGGTAAGCACTTCTAATTATCATCCTACTCACCGTAAT
CAGAGAATCACGGAGCAAGCTGGTGTGGTGCTCACCCTTGACCCAAAACCAATCCAGGTA
TATTCCTATAAGATGTTTGTAGCAATTTATATATTAGAACTTGGTAATCTGAAGATTGAT
CTTATGTAGGGTGACTGGAATGGAGCTGGCTGCCACACAAATTACAGGTTCCACTTTTTT
CTGTTAATATTTATTTATCCTGCATAACTTCTACAATTATATCTTGTCGTGTGTATTTTT
TTTTTGAGAAACCTGTATATATTAAATAAACATCAGAAAACCTATTATAGCTGTATTGAA
GTAAATACAATGGAGATTTTGTGGGAAGAAAACATATGCTGATACTAACAGACAATGTTC
CTTCAAATACTAAGGTATTTCAAACAGGGCCTGAATGTGCAGTGTTGATTATTTTTTAAA
TTGTTATCAACTGTTATTCAGAATAGACATGTATTTACTACACTTCATTTCTAACTTATG
GAGTAGTTTTCTCAATTGGTTGATACAGCTTGTCCTTAATTTGCGAGTGAGAAACAACAA
TCTTTTCTTGTTGTTGCAAATGTAGTACACTGAGCATGCGCGAAGATGGAGGTTTCGACG
TGATCAAGAAGGCAATCCTGAACCTTTCACTTCGCCATGACTTGCACATAGCCGCATATG
GTGAAGGAAACGAGCGGAGGTTGACAGGGCTACACGAGACAGCTAGCATTTCAGACTTCT
CATGGGTATGGGTGGAGCAAACCCTTTCTTTCTATATTAGTTGTGTTTTCCTTCCTGTTT
ATTTACATGGTGTGCTAATCAAAACACTTTGTTTATCAGGGTGTTGCGAACCGTGGCTGC
TCTATTCGTGTGGGCCGAGAGACCGAGGCAAAGGGCAAAGGTATTTGCTCCCCCTTGTTC
TGCAAAACTAATTGCAATGGTTGGGAATGCAGAAAAAGAATTATGATGTCCCAAATAAAA
CTCAAGTACATTGGGCAAGCCTAATTCTTGCGGAGCAGAAAAGGAATTATGACAACCCAA
ATAAAATTCAAATAAACCTCTTGCATATATTATACTGGTAGTCTGCTGGCACCTATGTGC
CGTAGCTTGGTAATCTGCATCTTTGAACTGTAAACGATACCTTGTTGCCCAACAGGATAC
CTGGAGGACCGTCGCCCGGCGTCGAACATGGACCCGTACACCGTGACGGCGCTGCTGGCC
GAGACCACGATCCTGTGGGAGCCGACCCTCGAGGCGGAGGCCCTCGCTGCCAAGAAGCTG
GCGCTGAAGGTATGAAGGACCTGAAAAGGCCGAATTCTTCTGGGGAAAAGAAAATAAATC
GGCGGT--------------TCCGTCGTCCATTCTTGTTGATCCTGTGGTTCCGTCGGGG
CACTGTCTGTACAAAATCTTCACGGTTTGTAGAACCGCTCCGCATGTTTTTTCGCTTGAA
CTGAGTCCATTTGATCTGTTGGGTC-----------------TGTACAATCCCTGTACCT
GAGTCCATTCGGAGAACTA
>Paragon .
GCAGGGCCAAAAGTACAGGCAGCCCATGTGTGCTACCGCTGCTGCTGGGCGCTGTCACAG
TGTCACTGCTAGTCCGTCCGTCCCCGGCACCGGGCAGCCCGACTGGAAGTGGACCAAGCT
AGGGTGCCCCCATGACAGGCCACCCGGCGCAAAGACATGCTGCACCTGACAAAGGGG---
----------------TCCATCCATCCATCATCCTATACGGCTACACCCCCAATTATTGG
CCCCGGGGTCAATGAGACACGCACGCCGCACAGCACATAGTTTGCTTGCGTTGCGGTGCA
GTGCAGGTCTTGCTCCGCTCTGATGCATCTGGCTGGGTTTGGTTGGAGAGGTCGCTTGGG
CTGGGGCGGGAGACGGACGTGACAAGGAGAGGCAGCCGCATCTTTCATTTCATATCCGGA
GCCAGAGGGAAGGAACATTGTAAACTCTATCCGAGATGTGTGTGCCTTCTTTGGGCAGAC
GGCGCTTGGTTTCTGGACCGGTTTGCCTCCGGTGCGGCTGCAAGGGGCGCCTCAAATCTC
GTCCACCCAGAGCCCTATCGCCTAATCAAGAGCCAGATGCCACTGCCCGCGCCGCGGCCA
CTAGAATCTCCCCCGCAATCTAAATTACTTGTACCACCGGCCTCCGCTCCCATAAATATA
AATAATATTTCCAGCGCGACCTCGCAAGGTCGCCTCCCCTTCCCTCCATCCTCTCCCCCC
TCGTCTCGTCCGCGTGCTTGTCCGTCTCTCTGGTGAGTGCCGCGGACTCCTCGATGCAAT
GCTTCTTGGAGCACCCGGCTTCTTCAATCTCTGTTGCGTTCATTCGCTGATCAACCGCAA
TGGCGCTGCTTTGGTTTGGTTGATCAGCTAGCGCTGAAGGGGAAGGCGGCGGCGGAGTAA
GTAAGTAAGCAGCGGCGATGGCGCAGGCGGTGGTGCCGGCGATGCAGTGCCAGGTGGGCG
TGCGGGGCAGGTCGGCCGTCCCGGCGAGGCAGCCCGCGGGCAGGGTGTGGGGCGTCAGGA
GGACCGCCCGCGCCACCTCCGGCTTCAAGGTGCTGGCCCTCGGCCCGGAGACCACCGGCG
TCATCCAGAGGATGCAGCAGCTGCTCGACATGGACACCACGCCCTTCACCGACAAGATCA
TCGCCGAGTACATCTGGTACGCGCGCACTGCTACGCGCCCTTCGCCGCAAATGTCGCCGC
TGTTTTCTCGTCAGGCGCATCAATCTTCGCTTCCATAGATTGATTGATTGACTTCCATGA
GAGCACAGTGGTACTACTGTGGTAGTAGCACCTTGGGATAGGCCAAGACGGCACTTTCAC
GGGATTACACTAGATTAGATTAGATTAGCACGGAGGGAGCAGTGCAGTGCGGATTTGCAC
CCTTAAAGTCGATACTCACTGCGAATATTAGGAAAAGCTTTCAAGGCCTGGTGGGTGATT
TGTGACGACTCACTCACTGCTTTTGCCTTTTTAGTTCCGGCACTTGAATAAGATGCAGGG
GACTGGACACCCCACTTTTGGGGTGCAACCAGGAGTCGATCCTGTCATGGCATGGCATGC
ACCACTATTATGTTTCTAGTAGCATTTTACTGTTAACAAAACTGACCTTTTCTCTT-TTC
TTTCTCTCTTCGCATTCTGCAGGGTTGGAGGATCTGGAATTGACCTCAGAAGCAAATCAA
GGGTACGCGTTCGATAGCGTGATGGTCATCACAGTTATCGATGTTTCCTTGCATACTCCC
TCCNNNNNNNNNNNNNNNNNNNNNNNNNNNNNNNNNNNTCAACTTTGACCATAAATTTAA
CCCACGAGACCGACTGCGGCGGGATCAAAAATTATATAATTAAAAACTTTTTTTGAATAC
GAATTCATTGGTATAATTTTTTCGCCCGCCGCAGTCGGTCTTGTTGATTAAATTAATGGT
CAAAGTTGAAGCACGGAAACCGAGGACGCGCTATATTTTGGAACGGAGGGAGTACATACT
TTGTACTCGCTCTGTAGCGTTCTTATAGGGATGAGCAGCCATCATTTTCTCCAGAAGTTT
TAGGGGATGAGCAGTTCACTGCGGAGTACTGTTTGCTCTACTTTCTATTTTTGCTGCTGA
CAAGAAAATGCAATGCTACTGTTTCAGACGATTTCGAAGCCAGTGGAGGACCCGTCAGAG
CTACCCAAATGGAATTATGACGGATCGAGCACCGGGCAGGCTCCTGGAGAAGACAGTGAA
GTCATTCTATAGTAAGGGGGAAATTGCTGTCCATGTGTTCTTCAGCCTTGCACATACAGA
GTATTCTGGATTTTGGCTTTTGCTAACTCTGTTCATGTTTTTCTGTCCTGCTTTCAGCCC
ACAGGCCATATTCAAGGACCCATTCCGAGGAGGCAACAACATCCTGGTACCTTTCATCTG
GACGTGCTTTATGCTAATCATGAATAAATGATTAATAGTAGTGGTCACTTTTACTGGTTA
CATGTGTATTTTGGCATGTTAGTTAATACGGGATTTGGTTTTTTCAGGTTATCTGTGACA
CCTACACGCCACAAGGGGAACCCATCCCTACTAACAAGCGACACATGGCTGCACAAATCT
TCAGTGACCCCAAGGTCACTGCACAAGTGCCATGGTAACTAGTGCATTTGAGAACCTCTG
CCTATATAAAAGCCTGCTATTGTTTGCACACGAAGTTGAAACATTTGCTTTTCTAGGTTT
GGAATCGAACAGGAGTACACTCTGATGCAGAGGGATGTGAACTGGCCTCTTGGCTGGCCT
GTTGGAGGGTACCCTGGCCCCCAGGTACTGCATCAAGAGGCTTGATTTACCAGATGACAA
TTAATCTCAGGCTAACTGAAATATACACTTCATTAAACACAACCGAGTAGTAATATTCGT
GCTGAAATGTTGCAGGGTCCATACTACTGCGCCGTAGGATCAGACAAGTCATTTGGCCGT
GACATATCCGATGCTCACTACAAGGCCTGCCTTTACGCGGGAATTGAAATCAGTGGAACA
AACGGGGAGGTCATGCCTGGTCAGGTATGCCTCCGTATTTATATGGGTGCATGTATTATT
CTTGTTATGTGTGAATCAGTGTGATGTTTTTGACCTCTTCTTTTAAAAGAAAATCGAACT
GTTTAATAAGTGAAAATTCACAACCTGTATTCATGCAGTGGGAGTACCAGGTTGGACCTA
GCGTTGGTATTGATGCGGGAGACCACATATGGGCTTCAAGATACATTCTCGAGGTACTTC
GAACAATTATCCATTGTTCCGTGATGGCCTGATATCACAGAACTTTGGTTTTTTTTGCTC
TTATTTATGAGAATATGGTTAAAAAGTCGACTGGTTTGTTACATTATCGTAGACTCGGTA
GGTGCATGTGCTGTGAGTTTATGATTTATTCTGACACCCTGAAGAATTCCCTTCTTAAAT
ACCATAAAACCAGTTTTCACTAAAACATCAGATCCGATAACTGACCAAGTGATCATCCTT
TTGCTGTTATCAATTTTCCCATTGGTAAGCACTTCTAATTATCATCCTACTCACCGTAAT
CAGAGAATCACGGAGCAAGCTGGTGTGGTGCTCACCCTTGACCCAAAACCAATCCAGGTA
TATTCCTATAAGATGTTTGTAGCAATTTATATATTAGAACTTGGTAATCTGAAGATTGAT
CTTATGTAGGGTGACTGGAATGGAGCTGGCTGCCACACAAATTACAGGTTCCACTTTTTT
CTGTTAATATTTATTTATCCTGCATAACTTCTACAATTATATCTTGTCGTGTGTATTTTT
TTTTTGAGAAACCTGTATATATTAAATAAACATCAGAAAACCTATTATAGCTGTATTGAA
GTAAATACAATGGAGATTTTGTGGGAAGAAAACATATGCTGATACTAACAGACAATGTTC
CTTCAAATACTAAGGTATTTCAAACAGGGCCTGAATGTGCAGTGTTGATTATTTTTTAAA
TTGTTATCAACTGTTATTCAGAATAGACATGTATTTACTACACTTCATTTCTAACTTATG
GAGTAGTTTTCTCAATTGGTTGATACAGCTTGTCCTTAATTTGCGAGTGAGAAACAACAA
TCTTTTCTTGTTGTTGCAAATGTAGTACACTGAGCATGCGCGAAGATGGAGGTTTCGACG
TGATCAAGAAGGCAATCCTGAACCTTTCACTTCGCCATGACTTGCACATAGCCGCATATG
GTGAAGGAAACGAGCGGAGGTTGACAGGGCTACACGAGACAGCTAGCATTTCAGACTTCT
CATGGGTATGGGTGGAGCAAACCCTTTCTTTCTATATTAGTTGTGTTTTCCTTCCTGTTT
ATTTACATGGTGTGCTAATCAAAACACTTTGTTTATCAGGGTGTTGCGAACCGTGGCTGC
TCTATTCGTGTGGGCCGAGAGACCGAGGCAAAGGGCAAAGGTATTTGCTCCCCCTTGTTC
TGCAAAACTAATTGCAATGGTTGGGAATGCAGAAAAAGAATTATGATGTCCCAAATAAAA
CTCAAGTACATTGGGCAAGCCTAATTCTTGCGGAGCAGAAAAGGAATTATGACAACCCAA
ATAAAATTCAAATAAACCTCTTGCATATATTATACTGGTAGTCTGCTGGCACCTATGTGC
CGTAGCTTGGTAATCTGCATCTTTGAACTGTAAACGATACCTTGTTGCCCAACAGGATAC
CTGGAGGACCGTCGCCCGGCGTCGAACATGGACCCGTACACCGTGACGGCGCTGCTGGCC
GAGACCACGATCCTGTGGGAGCCGACCCTCGAGGCGGAGGCCCTCGCTGCCAAGAAGCTG
GCGCTGAAGGTATGAAGGACCTGAAAAGGCCGAATTCTTCTGGGGAAAAGAAAATAAATC
GGCGGT--------------TCCGTCGTCCATTCTTGTTGATCCTGTGGTTCCGTCGGGG
CACTGTCTGTACAAAATCTTCACGGTTTGTAGAACCGCTCCGCATGTTTTTTCGCTTGAA
CTGAGTCCATTTGATCTGTTGGGTC-----------------TGTACAATCCCTGTACCT
GAGTCCATTCGGAGAACTA
>Stanley .
GCAGGGCCAAAAGTACAGGCAGCCCATGTGTGCTACCGCTGCTGCTGGGCGCTGTCACAG
TGTCACTGCTAGTCCGTCCGTCCCCGGCACCGGGCAGCCCGACTGGAAGTGGACCAAGCT
AGGGTGCCCCCATGACAGGCCACCCGGCGCAAAGACATGCTGCACCTGACAAAGGGG---
----------------TCCATCCATCCATCATCCTATACGGCTACACCCCCAATTATTGG
CCCCGGGGTCAATGAGACACGCACGCCGCACAGCACATAGTTTGCTTGCGTTGCGGTGCA
GTGCAGGTCTTGCTCCGCTCTGATGCATCTGGCTGGGTTTGGTTGGAGAGGTCGCTTGGG
CTGGGGCGGGAGACGGACGTGACAAGGAGAGGCAGCCGCATCTTTCATTTCATATCCGGA
GCCAGAGGGAAGGAACATTGTAAACTCTATCCGAGATGTGTGTGCCTTCTTTGGGCAGAC
GGCGCTTGGTTTCTGGACCGGTTTGCCTCCGGTGCGGCTGCAAGGGGCGCCTCAAATCTC
GTCCACCCAGAGCCCTATCGCCTAATCAAGAGCCAGATGCCACTGCCCGCGCCGCGGCCA
CTAGAATCTCCCCCGCAATCTAAATTACTTGTACCACCGGCCTCCGCTCCCATAAATATA
AATAATATTTCCAGCGCGACCTCGCAAGGTCGCCTCCCCTTCCCTCCATCCTCTCCCCCC
TCGTCTCGTCCGCGTGCTTGTCCGTCTCTCTGGTGAGTGCCGCGGACTCCTCGATGCAAT
GCTTCTTGGAGCACCCGGCTTCTTCAATCTCTGTTGCGTTCATTCGCTGATCAACCGCAA
TGGCGCTGCTTTGGTTTGGTTGATCAGCTAGCGCTGAAGGGGAAGGCGGCGGCGGAGTAA
GTAAGTAAGCAGCGGCGATGGCGCAGGCGGTGGTGCCGGCGATGCAGTGCCAGGTGGGCG
TGCGGGGCAGGTCGGCCGTCCCGGCGAGGCAGCCCGCGGGCAGGGTGTGGGGCGTCAGGA
GGACCGCCCGCGCCACCTCCGGCTTCAAGGTGCTGGCCCTCGGCCCGGAGACCACCGGCG
TCATCCAGAGGATGCAGCAGCTGCTCGACATGGACACCACGCCCTTCACCGACAAGATCA
TCGCCGAGTACATCTGGTACGCGCGCACTGCTACGCGCCCTTCGCCGCAAATGTCGCCGC
TGTTTTCTCGTCAGGCGCATCAATCTTCGCTTCCATAGATTGATTGATTGACTTCCATGA
GAGCACAGTGGTACTACTGTGGTAGTAGCACCTTGGGATAGGCCAAGACGGCACTTTCAC
GGGATTACACTAGATTAGATTAGATTAGCACGGAGGGAGCAGTGCAGTGCGGATTTGCAC
CCTTAAAGTCGATACTCACTGCGAATATTAGGAAAAGCTTTCAAGGCCTGGTGGGTGATT
TGTGACGACTCACTCACTGCTTTTGCCTTTTTAGTTCCGGCACTTGAATAAGATGCAGGG
GACTGGACACCCCACTTTTGGGGTGCAACCAGGAGTCGATCCTGTCATGGCATGGCATGC
ACCACTATTATGTTTCTAGTAGCATTTTACTGTTAACAAAACTGACCTTTTCTCTT-TTC
TTTCTCTCTTCGCATTCTGCAGGGTTGGAGGATCTGGAATTGACCTCAGAAGCAAATCAA
GGGTACGCGTTCGATAGCGTGATGGTCATCACAGTTATCGATGTTTCCTTGCATACTCCC
TCCGTTCCAAAATATAGCGCGTCCACGCTTTTCGAGGTTCAACTTTGACCATAAATTTAA
CCCACGAGACCGACTGCGGCGGGATCAAAAATTATATAATTAAAAACTTTTTTTGAATAC
GAATTCATTGGTATAATTTTTTCGCCCGCCGCAGTCGGTCTTGTTGATTAAATTAATGGT
CAAAGTTGAAGCACGGAAACCGAGGACGCGCTATATTTTGGAACGGAGGGAGTACATACT
TTGTACTCGCTCTGTAGCGTTCTTATAGGGATGAGCAGCCATCATTTTCTCCAGAAGTTT
TAGGGGATGAGCAGTTCACTGCGGAGTACTGTTTGCTCTACTTTCTATTTTTGCTGCTGA
CAAGAAAATGCAATGCTACTGTTTCAGACGATTTCGAAGCCAGTGGAGGACCCGTCAGAG
CTACCCAAATGGAATTATGACGGATCGAGCACCGGGCAGGCTCCTGGAGAAGACAGTGAA
GTCATTCTATAGTAAGGGGGAAATTGCTGTCCATGTGTTCTTCAGCCTTGCACATACAGA
GTATTCTGGATTTTGGCTTTTGCTAACTCTGTTCATGTTTTTCTGTCCTGCTTTCAGCCC
ACAGGCCATATTCAAGGACCCATTCCGAGGAGGCAACAACATCCTGGTACCTTTCATCTG
GACGTGCTTTATGCTAATCATGAATAAATGATTAATAGTAGTGGTCACTTTTACTGGTTA
CATGTGTATTTTGGCATGTTAGTTAATACGGGATTTGGTTTTTTCAGGTTATCTGTGACA
CCTACACGCCACAAGGGGAACCCATCCCTACTAACAAGCGACACATGGCTGCACAAATCT
TCAGTGACCCCAAGGTCACTGCACAAGTGCCATGGTAACTAGTGCATTTGAGAACCTCTG
CCTATATAAAAGCCTGCTATTGTTTGCACACGAAGTTGAAACATTTGCTTTTCTAGGTTT
GGAATCGAACAGGAGTACACTCTGATGCAGAGGGATGTGAACTGGCCTCTTGGCTGGCCT
GTTGGAGGGTACCCTGGCCCCCAGGTACTGCATCAAGAGGCTTGATTTACCAGATGACAA
TTAATCTCAGGCTAACTGAAATATACACTTCATTAAACACAACCGAGTAGTAATATTCGT
GCTGAAATGTTGCAGGGTCCATACTACTGCGCCGTAGGATCAGACAAGTCATTTGGCCGT
GACATATCCGATGCTCACTACAAGGCCTGCCTTTACGCGGGAATTGAAATCAGTGGAACA
AACGGGGAGGTCATGCCTGGTCAGGTATGCCTCCGTATTTATATGGGTGCATGTATTATT
CTTGTTATGTGTGAATCAGTGTGATGTTTTTGACCTCTTCTTTTAAAAGAAAATCGAACT
GTTTAATAAGTGAAAATTCACAACCTGTATTCATGCAGTGGGAGTACCAGGTTGGACCTA
GCGTTGGTATTGATGCGGGAGACCACATATGGGCTTCAAGATACATTCTCGAGGTACTTC
GAACAATTATCCATTGTTCCGTGATGGCCTGATATCACAGAACTTTGGTTTTTTTTGCTC
TTATTTATGAGAATATGGTTAAAAAGTCGACTGGTTTGTTACATTATCGTAGACTCGGTA
GGTGCATGTGCTGTGAGTTTATGATTTATTCTGACACCCTGAAGAATTCCCTTCTTAAAT
ACCATAAAACCAGTTTTCACTAAAACATCAGATCCGATAACTGACCAAGTGATCATCCTT
TTGCTGTTATCAATTTTCCCATTGGTAAGCACTTCTAATTATCATCCTACTCACCGTAAT
CAGAGAATCACGGAGCAAGCTGGTGTGGTGCTCACCCTTGACCCAAAACCAATCCAGGTA
TATTCCTATAAGATGTTTGTAGCAATTTATATATTAGAACTTGGTAATCTGAAGATTGAT
CTTATGTAGGGTGACTGGAATGGAGCTGGCTGCCACACAAATTACAGGTTCCACTTTTTT
CTGTTAATATTTATTTATCCTGCATAACTTCTACAATTATATCTTGTCGTGTGTATTTTT
TTTTTGAGAAACCTGTATATATTAAATAAACATCAGAAAACCTATTATAGCTGTATTGAA
GTAAATACAATGGAGATTTTGTGGGAAGAAAACATATGCTGATACTAACAGACAATGTTC
CTTCAAATACTAAGGTATTTCAAACAGGGCCTGAATGTGCAGTGTTGATTATTTTTTAAA
TTGTTATCAACTGTTATTCAGAATAGACATGTATTTACTACACTTCATTTCTAACTTATG
GAGTAGTTTTCTCAATTGGTTGATACAGCTTGTCCTTAATTTGCGAGTGAGAAACAACAA
TCTTTTCTTGTTGTTGCAAATGTAGTACACTGAGCATGCGCGAAGATGGAGGTTTCGACG
TGATCAAGAAGGCAATCCTGAACCTTTCACTTCGCCATGACTTGCACATAGCCGCATATG
GTGAAGGAAACGAGCGGAGGTTGACAGGGCTACACGAGACAGCTAGCATTTCAGACTTCT
CATGGGTATGGGTGGAGCAAACCCTTTCTTTCTATATTAGTTGTGTTTTCCTTCCTGTTT
ATTTACATGGTGTGCTAATCAAAACACTTTGTTTATCAGGGTGTTGCGAACCGTGGCTGC
TCTATTCGTGTGGGCCGAGAGACCGAGGCAAAGGGCAAAGGTATTTGCTCCCCCTTGTTC
TGCAAAACTAATTGCAATGGTTGGGAATGCAGAAAAAGAATTATGATGTCCCAAATAAAA
CTCAAGTACATTGGGCAAGCCTAATTCTTGCGGAGCAGAAAAGGAATTATGACAACCCAA
ATAAAATTCAAATAAACCTCTTGCATATATTATACTGGTAGTCTGCTGGCACCTATGTGC
CGTAGCTTGGTAATCTGCATCTTTGAACTGTAAACGATACCTTGTTGCCCAACAGGATAC
CTGGAGGACCGTCGCCCGGCGTCGAACATGGACCCGTACACCGTGACGGCGCTGCTGGCC
GAGACCACGATCCTGTGGGAGCCGACCCTCGAGGCGGAGGCCCTCGCTGCCAAGAAGCTG
GCGCTGAAGGTATGAAGGACCTGAAAAGGCCGAATTCTTCTGGGGAAAAGAAAATAAATC
GGCGGT--------------TCCGTCGTCCATTCTTGTTGATCCTGTGGTTCCGTCGGGG
CACTGTCTGTACAAAATCTTCACGGTTTGTAGAACCGCTCCGCATGTTTTTTCGCTTGAA
CTGAGTCCATTTGATCTGTTGGGTC-----------------TGTACAATCCCTGTACCT
GAGTCCATTCGGAGAACTA
>Urartu .
GCAGGGCCAAAAGTACAGGCAGCCCATGTGTGCTACCGCTGCTGCTGGGCGCTGTCACAG
TGTCACTGCTAGTCCGTCCGTCCCCGGCACCGGGCAGCCCGACTGGAAGTGGACCAAGCT
AGGGTGCCCCCATGACAGGCCACCCGGCGCAAAGACATGCTGCACCTGACAAAGGGGATG
AAGGGATGACAGTCCATCCATCCATCCATCATCCTATATGGCTACACCCCCAATTATTGC
CCCCGGGGTCAATGAGACACGCACGCCGCACAGCACATAGTTTGCTTGCGTTGCGGTGCA
GTGCAGGTCTTGCTCCGCTCTGATGCATCTGCCTGGGTTTGGTTGGAGAGGTCGCTTGGG
CTGGGGCGGGAGACGGACGTGACAAGGAGAGGCAGCCGCATCTTTCATTTCATATCCGGA
GCCAGAGGGAAGGAACATTGTAAACTCTATCCGAGATGTGTGTGCCTTCTTTGGGCAGAC
GGCGCTTGGTTTCTGGCCCGGTTTGCCTCCGGTGCGGCTGCAAGGGGCGCCTCAAATCTC
GTCCACCCAGAGCCCTATCGCCTAATCAAGAGCCAGATGCCACTGCCCGCGCCGCGGCCA
CTAGAATCTCCCCCGCAATCTAAATTACTTGTACCACCGGCCTCCGCTCCCATAAA----
--TAATATTTCCAGCGCGATCTCGCAAGGTCGCCTCCCCTTCCCTCCATCCTCTCCTCCC
TCGTCTCGTCCGCGTCCTTGTCCGTCTCTCTGGTGAGTGCCGCGGACTCCTCGATGCAAT
GCTTCTTGGAGCACCCGGCTTCTTCAATCTCTGTTGCGTTCATTCGCTGATCGACGGCAA
TGGCGCTGCTTTGGTTTGGTTGATCAGCTAGCGCTGAAGGGGAAGGCGGCGACGGAGTAA
GTAAGTAAGTAGCGGCGATGGCGCAGGCGGTGGTGCCGGCGATGCAGTGCCAGGTGGGCG
TGCGGGGCAGGTCGGCCGTCCCGGCGAGGCAGCCCGCGGGCAGGGTGTGGGGCGTCAGGA
GGACCGCCCGCGCCACCTCCGGCTTCAAGGTGCTGGCCCTCGGCCCGGAGACCACCGGCG
TCATCCAGAGGATGCAGCAGCTGCTCGACATGGACACCACGCCCTTCACCGACAAGATCA
TCGCCGAGTACATCTGGTACGCGCGCACTGCTACGCGCCCTTCGCCGCAAATGTCGCCGC
TGTTTTCTCGTCAGGCGCATCAATCTTCGCTTCCATAGATTGATTGATTGACTTCCATGA
GAGCACAGTGGTACTACTGTGGTAGTAGCACCTTGGGATAGGCCAAGACGGCACTTTCAC
GGGATTACACTAGATTAGATTAGATTAGCACGGAGGGAGCAGTGCAGTGCGGATTTGCAC
CCTTAAAGTCGATACTCACTGCTAATATTAGGAAAAGCTTTCAAGGCCTGGTGGGTGATT
TGTGACGACTCACTCACTGCTTTTGCCTTTTTAGTTCCGGCACTTGAATAAGATGCAGGG
GACTGGACACCCCACTTTTGGGGTGCAACCAGGAGTCGATCCTGTCATGGCATGGCATGC
ACCACTATTATGTTTCTAGTAGCATTTTACTGTTAACAAAACTGACCTTTTCTCTT-TTC
TTTCTCTCTTCGCATTCTGCAGGGTTGGAGGATCTGGAATTGACCTCAGAAGCAAATCAA
GGGTACGCGTTCGATAGCGTGATGGTCATCACAGTTATCGATGTTTCCTTGCATA-----
------------------------------------------------------------
------------------------------------------------------------
------------------------------------------------------------
------------------------------------------------------CATACT
TTGTACTCGCTCTGTAGCGTTCTTATAGGGATGAGCAGCCATCATTTTCTCCAGAAGTTT
TAGGGGATGAGCAGTTCACTGCGGAGTACTGTTTGCTCTACTTTCTATTTTTGCTGCTGA
CAAGAAAATGCAATGCTACTGTTTCAGACGATTTCGAAGCCAGTGGAGGACCCGTCAGAG
CTACCCAAATGGAATTATGACGGATCGAGCACCGGGCAGGCTCCTGGAGAAGACAGTGAA
GTCATTCTATAGTAAGGGGGAAATTGCTGTCCATGTGTTCTTCAGCCTTGCACATACAGA
GTATTCTGGATTTTGGCTTTTGCTAACTCTGTTCATGTTTTTCTGTCCTGCTTTCAGCCC
ACAGGCCATATTCAAGGACCCATTCCGAGGAGGCAACAACATCCTGGTACCTTTCATCTG
GACGTGCTTTATGCTAATCATGAATAAATGATTAATAGTAGTGGTCACTTTTACTGGTTA
CATGTGTATTTTGGCATGTTAGTTAATACGGGATTTGGTTTTTTCAGGTTATCTGTGACA
CCTACACGCCACAAGGGGAACCCATCCCTACTAACAAGCGACACATGGCTGCACAAATCT
TCAGTGACCCCAAGGTCACTGCACAAGTGCCATGGTAACTAGTGCATTTGAGAACCTCTG
CCTATATAAAAGCCTGCTATTGTTTGCACACGAAGTTGAAACATTTGCTTTTCTAGGTTT
GGAATCGAACAGGAGTACACTCTGATGCAGAGGGATGTGAACTGGCCTCTTGGCTGGCCT
GTTGGAGGGTACCCTGGCCCCCAGGTACTGCATCAAGAGGCTTGATTTACCAGATGACAA
TTAATCTCAGGCTAACTGAAATATACACTTCATTAAACACAACCGAGTAGTAATATTTGT
GCTGAAATGTTGCAGGGTCCATACTACTGCGCCGTAGGATCAGACAAGTCATTTGGCCGT
GACATATCCGATGCTCACTACAAGGCCTGCCTTTACGCGGGAATTGAAATCAGTGGAACA
AACGGGGAGGTCATGCCTGGTCAGGTATGCCTCCGTATTTATATGGGTGCATGTATTATT
CTTGTTATGTGTGAATCAGTGTGATGTTTTTGACCTCTTCTTTTAAAAGAAAATCGAACT
GTTTAATAAGTGAAAATTCACAACCTGTATTCATGCAGTGGGAGTACCAGGTTGGACCTA
GCGTTGGTATTGATGCGGGAGACCACATATGGGCTTCAAGATACATTCTCGAGGTACTTC
GAACAATTATCCATTGTTCCGTGATGGCCTGATATCATAGAACTTTGGTTTTTTTTGCTC
TTATTTATGAGAATATGGTTAAAAAGTCGACTGGTTTGTTACATTATCGTAGACTCGGTA
GGTGCATGTGCTGTGAGTTTATGATTTATTCTGACACCCTGAAGAATTCCCTTCTTAAAT
ACCATAAAACCAGTTTTCACTAAAACATCAGATCCGATAACTGACCAAGTGATCATCCTT
TTGCTGTTATCAATTTTCCCATTGGTAAGCACTTCTAATTATCATCCTACTCACTGTAAT
CAGAGAATCACGGAGCAAGCTGGTGTGGTGCTCACCCTTGACCCAAAACCAATCCAGGTA
TATTCCTATAAGATGTTTGTAGCAATTTATATATTAGAACTTGGTAATCTGAAGATTGAT
CTTATGTAGGGTGACTGGAATGGAGCTGGCTGCCACACAAATTACAGGTTCCACTTTTTT
CTGTTAATATTTATTTATCCTGCATAACTTCTACAATTATATCTTGCCGTGTGTATTTT-
-TTTTGAGAAACCTGTATATATTAAATAAACATCAGAAAACCTATTATAGCTGTATTGAA
GTAAATACAATGGAGATTTTGTGGGAAGAAAACATATGCTGATACTAACAGACAATGTTC
CTTCAAATACTAAGGTATTTCAAACAGGGCCTGAATGTGCAGTGTTGATTATTTTTTAAA
TTGTTATCAACTGTTATTCAGAATAGACATGTATTTACTACACTTCATTTCTAACTTATG
GAGTAGTTTTCTCAATTGGTTGATACAGCTTGTCCTTAATTTGCGAGTGAGAAACAACAA
TCTTTTCTTGTTGTTGCAAATGTAGTACACTGAGCATGCGCGAAGATGGAGGTTTCGACG
TGATCAAGAAGGCAATCCTGAACCTTTCACTTCGCCATGACTTGCACATAGCCGCATATG
GTGAAGGAAACGAGCGGAGGTTGACAGGGCTACACGAGACAGCTAGCATTTCAGACTTCT
CATGGGTATGGGTGGAGCAAACCTTTTCTTTCTATATTAGTTGTGTTTTCCTTCCTGTTT
ATTTACATGGTGTGCTAATCAAAACACTTTGTTTATCAGGGTGTTGCGAACCGTGGCTGC
TCTATTCGTGTGGGCCGAGAGACCGAGGCAAAGGGCAAAGGTATTTGCTCCCCCTTGTTC
TGCAAAACTAATTGCAATGGTTGGGAATGCAGAAAAAGAATTATGATGTCCCAAATAAAA
CTCAAGTACATTGGGCAAGCCTAATTCTTGCGGAGCAGAAAAGGAATTATGACAACCCAA
ATAAAATTCAAATAAACCTCTTGCATATATTATACTGGTAGTCTGCTGGCACCTATGTGC
CGTAGCTTGGTAATCTGCATCTTTGAACTGTAAACGATACCTTGTTGCCCAACAGGATAC
CTGGAGGACCGTCGCCCGGCGTCGAACATGGACCCGTACACCGTGACGGCGCTGCTGGCC
GAGACCACGATCCTGTGGGAGCCGACCCTCGAGGCGGAGGCCCTCGCTGCCAAGAAGCTG
GCGCTGAAGGTATGAAGGACCTGAAAAGGCCGAATTCTTCTGGGGAAAAGAAAATAAATC
GGCGGTGGCGAGACCGTTCGTCCGTCGTCCATTCTTGTTGATCCTGTGGTTTCGTCGGGG
CACTGTCTGTACAAAATCTTCACGGTTTGTAGAACCGCTCCGCATGTTTTTTCGCTTGAA
CTGAGTCCATTTGATCTGTTGGGTCTGTACAATTGTTGGGTCTGTACAATCACTGTACCT
GAGTCCATTCGGAGAACTA
>Robigus .
GCAGGGCCAAAAGTACAGGCAGCCCATGTGTGCTACCGCTGCTGCTGGGCGCTGTCACAG
TGTCACTGCTAGTCCGTCCGTCCCCGGCACCGGGCAGCCCGACTGGAAGTGGACCAAGCT
AGGGTGCCCCCATGACAGGCCACCCGGCGCAAAGACATGCTGCACCTGACAAAGGGG---
----------------TCCATCCATCCATCATCCTATACGGCTACACCCCCAATTATTGG
CCCCGGGGTCAATGAGACACGCACGCCGCACAGCACATAGTTTGCTTGCGTTGCGGTGCA
GTGCAGGTCTTGCTCCGCTCTGATGCATCTGGCTGGGTTTGGTTGGAGAGGTCGCTTGGG
CTGGGGCGGGAGACGGACGTGACAAGGAGAGGCAGCCGCATCTTTCATTTCATATCCGGA
GCCAGAGGGAAGGAACATTGTAAACTCTATCCGAGATGTGTGTGCCTTCTTTGGGCAGAC
GGCGCTTGGTTTCTGGACCGGTTTGCCTCCGGTGCGGCTGCAAGGGGCGCCTCAAATCTC
GTCCACCCAGAGCCCTATCGCCTAATCAAGAGCCAGATGCCACTGCCCGCGCCGCGGCCA
CTAGAATCTCCCCCGCAATCTAAATTACTTGTACCACCGGCCTCCGCTCCCATAAATATA
AATAATATTTCCAGCGCGACCTCGCAAGGTCGCCTCCCCTTCCCTCCATCCTCTCCCCCC
TCGTCTCGTCCGCGTGCTTGTCCGTCTCTCTGGTGAGTGCCGCGGACTCCTCGATGCAAT
GCTTCTTGGAGCACCCGGCTTCTTCAATCTCTGTTGCGTTCATTCGCTGATCAACCGCAA
TGGCGCTGCTTTGGTTTGGTTGATCAGCTAGCGCTGAAGGGGAAGGCGGCGGCGGAGTAA
GTAAGTAAGCAGCGGCGATGGCGCAGGCGGTGGTGCCGGCGATGCAGTGCCAGGTGGGCG
TGCGGGGCAGGTCGGCCGTCCCGGCGAGGCAGCCCGCGGGCAGGGTGTGGGGCGTCAGGA
GGACCGCCCGCGCCACCTCCGGCTTCAAGGTGCTGGCCCTCGGCCCGGAGACCACCGGCG
TCATCCAGAGGATGCAGCAGCTGCTCGACATGGACACCACGCCCTTCACCGACAAGATCA
TCGCCGAGTACATCTGGTACGCGCGCACTGCTACGCGCCCTTCGCCGCAAATGTCGCCGC
TGTTTTCTCGTCAGGCGCATCAATCTTCGCTTCCATAGATTGATTGATTGACTTCCATGA
GAGCACAGTGGTACTACTGTGGTAGTAGCACCTTGGGATAGGCCAAGACGGCACTTTCAC
GGGATTACACTAGATTAGATTAGATTAGCACGGAGGGAGCAGTGCAGTGCGGATTTGCAC
CCTTAAAGTCGATACTCACTGCGAATATTAGGAAAAGCTTTCAAGGCCTGGTGGGTGATT
TGTGACGACTCACTCACTGCTTTTGCCTTTTTAGTTCCGGCACTTGAATAAGATGCAGGG
GACTGGACACCCCACTTTTGGGGTGCAACCAGGAGTCGATCCTGTCATGGCATGGCATGC
ACCACTATTATGTTTCTAGTAGCATTTTACTGTTAACAAAACTGACCTTTTCTCTT-TTC
TTTCTCTCTTCGCATTCTGCAGGGTTGGAGGATCTGGAATTGACCTCAGAAGCAAATCAA
GGGTACGCGTTCGATAGCGTGATGGTCATCACAGTTATCGATGTTTCCTTGCANNNNNNN
NNNNNNNNNNNNNNNNNNNNNNNNNNNNNNNNNNNNNTTCAACTTTGACCATAAATTTAA
CCCACGAGACCGACTGCGGCGGGATCAAAAATTATATAATTAAAAACTTTTTTTGAATAC
GAATTCATTGGTATAATTTTTTCGCCCGCCGCAGTCGGTCTTGTTGATTAAATTAATGGT
CAAAGTTGAAGCACGGAAACCGAGGACGCGCTATATTTTGGAACGGAGGGAGTACATACT
TTGTACTCGCTCTGTAGCGTTCTTATAGGGATGAGCAGCCATCATTTTCTCCAGAAGTTT
TAGGGGATGAGCAGTTCACTGCGGAGTACTGTTTGCTCTACTTTCTATTTTTGCTGCTGA
CAAGAAAATGCAATGCTACTGTTTCAGACGATTTCGAAGCCAGTGGAGGACCCGTCAGAG
CTACCCAAATGGAATTATGACGGATCGAGCACCGGGCAGGCTCCTGGAGAAGACAGTGAA
GTCATTCTATAGTAAGGGGGAAATTGCTGTCCATGTGTTCTTCAGCCTTGCACATACAGA
GTATTCTGGATTTTGGCTTTTGCTAACTCTGTTCATGTTTTTCTGTCCTGCTTTCAGCCC
ACAGGCCATATTCAAGGACCCATTCCGAGGAGGCAACAACATCCTGGTACCTTTCATCTG
GACGTGCTTTATGCTAATCATGAATAAATGATTAATAGTAGTGGTCACTTTTACTGGTTA
CATGTGTATTTTGGCATGTTAGTTAATACGGGATTTGGTTTTTTCAGGTTATCTGTGACA
CCTACACGCCACAAGGGGAACCCATCCCTACTAACAAGCGACACATGGCTGCACAAATCT
TCAGTGACCCCAAGGTCACTGCACAAGTGCCATGGTAACTAGTGCATTTGAGAACCTCTG
CCTATATAAAAGCCTGCTATTGTTTGCACACGAAGTTGAAACATTTGCTTTTCTAGGTTT
GGAATCGAACAGGAGTACACTCTGATGCAGAGGGATGTGAACTGGCCTCTTGGCTGGCCT
GTTGGAGGGTACCCTGGCCCCCAGGTACTGCATCAAGAGGCTTGATTTACCAGATGACAA
TTAATCTCAGGCTAACTGAAATATACACTTCATTAAACACAACCGAGTAGTAATATTCGT
GCTGAAATGTTGCAGGGTCCATACTACTGCGCCGTAGGATCAGACAAGTCATTTGGCCGT
GACATATCCGATGCTCACTACAAGGCCTGCCTTTACGCGGGAATTGAAATCAGTGGAACA
AACGGGGAGGTCATGCCTGGTCAGGTATGCCTCCGTATTTATATGGGTGCATGTATTATT
CTTGTTATGTGTGAATCAGTGTGATGTTTTTGACCTCTTCTTTTAAAAGAAAATCGAACT
GTTTAATAAGTGAAAATTCACAACCTGTATTCATGCAGTGGGAGTACCAGGTTGGACCTA
GCGTTGGTATTGATGCGGGAGACCACATATGGGCTTCAAGATACATTCTCGAGGTACTTC
GAACAATTATCCATTGTTCCGTGATGGCCTGATATCACAGAACTTTGGTTTTTTTTGCTC
TTATTTATGAGAATATGGTTAAAAAGTCGACTGGTTTGTTACATTATCGTAGACTCGGTA
GGTGCATGTGCTGTGAGTTTATGATTTATTCTGACACCCTGAAGAATTCCCTTCTTAAAT
ACCATAAAACCAGTTTTCACTAAAACATCAGATCCGATAACTGACCAAGTGATCATCCTT
TTGCTGTTATCAATTTTCCCATTGGTAAGCACTTCTAATTATCATCCTACTCACCGTAAT
CAGAGAATCACGGAGCAAGCTGGTGTGGTGCTCACCCTTGACCCAAAACCAATCCAGGTA
TATTCCTATAAGATGTTTGTAGCAATTTATATATTAGAACTTGGTAATCTGAAGATTGAT
CTTATGTAGGGTGACTGGAATGGAGCTGGCTGCCACACAAATTACAGGTTCCACTTTTTT
CTGTTAATATTTATTTATCCTGCATAACTTCTACAATTATATCTTGTCGTGTGTATTTTT
TTTTTGAGAAACCTGTATATATTAAATAAACATCAGAAAACCTATTATAGCTGTATTGAA
GTAAATACAATGGAGATTTTGTGGGAAGAAAACATATGCTGATACTAACAGACAATGTTC
CTTCAAATACTAAGGTATTTCAAACAGGGCCTGAATGTGCAGTGTTGATTATTTTTTAAA
TTGTTATCAACTGTTATTCAGAATAGACATGTATTTACTACACTTCATTTCTAACTTATG
GAGTAGTTTTCTCAATTGGTTGATACAGCTTGTCCTTAATTTGCGAGTGAGAAACAACAA
TCTTTTCTTGTTGTTGCAAATGTAGTACACTGAGCATGCGCGAAGATGGAGGTTTCGACG
TGATCAAGAAGGCAATCCTGAACCTTTCACTTCGCCATGACTTGCACATAGCCGCATATG
GTGAAGGAAACGAGCGGAGGTTGACAGGGCTACACGAGACAGCTAGCATTTCAGACTTCT
CATGGGTATGGGTGGAGCAAACCCTTTCTTTCTATATTAGTTGTGTTTTCCTTCCTGTTT
ATTTACATGGTGTGCTAATCAAAACACTTTGTTTATCAGGGTGTTGCGAACCGTGGCTGC
TCTATTCGTGTGGGCCGAGAGACCGAGGCAAAGGGCAAAGGTATTTGCTCCCCCTTGTTC
TGCAAAACTAATTGCAATGGTTGGGAATGCAGAAAAAGAATTATGATGTCCCAAATAAAA
CTCAAGTACATTGGGCAAGCCTAATTCTTGCGGAGCAGAAAAGGAATTATGACAACCCAA
ATAAAATTCAAATAAACCTCTTGCATATATTATACTGGTAGTCTGCTGGCACCTATGTGC
CGTAGCTTGGTAATCTGCATCTTTGAACTGTAAACGATACCTTGTTGCCCAACAGGATAC
CTGGAGGACCGTCGCCCGGCGTCGAACATGGACCCGTACACCGTGACGGCGCTGCTGGCC
GAGACCACGATCCTGTGGGAGCCGACCCTCGAGGCGGAGGCCCTCGCTGCCAAGAAGCTG
GCGCTGAAGGTATGAAGGACCTGAAAAGGCCGAATTCTTCTGGGGAAAAGAAAATAAATC
GGCGGT--------------TCCGTCGTCCATTCTTGTTGATCCTGTGGTTCCGTCGGGG
CACTGTCTGTACAAAATCTTCACGGTTTGTAGAACCGCTCCGCATGTTTTTTCGCTTGAA
CTGAGTCCATTTGATCTGTTGGGTC-----------------TGTACAATCCCTGTACCT
GAGTCCATTCGGAGAACTA
>Kronos .
GCAGGGCCAAAAGTACAGGCAGCCCATGTGTGCTACCGCTGCTGCTGGGCGCTGTCACAG
TGTCACTGCTAGTCCGTCCGTCCCCGGCACCGGGCAGCCCGACTGGAAGTGGACCAAGCT
AGGGTGCCCCCATGACAGGCCACCCGGCGCAAAGACATGCTGCACCTGACAAAGGGG---
----------------TCCATCCATCCATCATCCTATACGGCTACACCCCCAATTATTGG
CCCCGGGGTCAATGAGACACGCACGCCGCACAGCACATAGTTTGCTTGCGTTGCGGTGCA
GTGCAGGTCTTGCTCCGCTCTGATGCATCTGGCTGGGTTTGGTTGGAGAGGTCGCTTGGG
CTGGGGCGGGAGACGGACGTGACAAGGAGAGGCAGCCGCATCTTTCATTTCATATCCGGA
GCCAGAGGGAAGGAACATTGTAAACTCTATCCGAGATGTGTGTGCCTTCTTTGGGCAGAC
GGCGCTTGGTTTCTGGACCGGTTTGCCTCCGGTGCGGCTGCAAGGGGCGCCTCAAATCTC
GTCCACCCAGAGCCCTATCGCCTAATCAAGAGCCAGATGCCACTGCCCGCGCCGCGGCCA
CTAGAATCTCCCCCGCAATCTAAATTACTTGTACCACCGGCCTCCGCTCCCATAAATATA
AATAATATTTCCAGCGCGACCTCGCAAGGTCGCCTCCCCTTCCCTCCATCCTCTCCCCCC
TCGTCTCGTCCGCGTGCTTGTCCGTCTCTCTGGTGAGTGCCGCGGACTCCTCGATGCAAT
GCTTCTTGGAGCACCCGGCTTCTTCAATCTCTGTTGCGTTCATTCGCTGATCAACCGCAA
TGGCGCTGCTTTGGTTTGGTTGATCAGCTAGCGCTGAAGGGGAAGGCGGCGGCGGAGTAA
GTAAGTAAGCAGCGGCGATGGCGCAGGCGGTGGTGCCGGCGATGCAGTGCCAGGTGGGCG
TGCGGGGCAGGTCGGCCGTCCCGGCGAGGCAGCCCGCGGGCAGGGTGTGGGGCGTCAGGA
GGACCGCCCGCGCCACCTCCGGCTTCAAGGTGCTGGCCCTCGGCCCGGAGACCACCGGCG
TCATCCAGAGGATGCAGCAGCTGCTCGACATGGACACCACGCCCTTCACCGACAAGATCA
TCGCCGAGTACATCTGGTACGCGCGCACTGCTACGCGCCCTTCGCCGCAAATGTCGCCGC
TGTTTTCTCGTCAGGCGCATCAATCTTCGCTTCCATAGATTGATTGATTGACTTCCATGA
GAGCACAGTGGTACTACTGTGGTAGTAGCACCTTGGGATAGGCCAAGACGGCACTTTCAC
GGGATTACACTAGATTAGATTAGATTAGCACGGAGGGAGCAGTGCAGTGCGGATTTGCAC
CCTTAAAGTCGATACTCACTGCGAATATTAGGAAAAGCTTTCAAGGCCTGGTGGGTGATT
TGTGACGACTCACTCACTGCTTTTGCCTTTTTAGTTCCGGCACTTGAATAAGATGCAGGG
GACTGGACACCCCACTTTTGGGGTGCAACCAGGAGTCGATCCTGTCATGGCATGGCATGC
ACCACTATTATGTTTCTAGTAGCATTTTACTGTTAACAAAACTGACCTTTTCTCTT-TTC
TTTCTCTCTTCGCATTCTGCAGGGTTGGAGGATCTGGAATTGACCTCAGAAGCAAATCAA
GGGTACGCGTTCGATAGCGTGATGGTCATCACAGTTATCGATGTTTCCTTGCATACTCCC
TCCNNNNNNNNNNNNNNNNNNNNNNNNNNNNNNNNNNNNCAACTTTGACCATAAATTTAA
CCCACGAGACCGACTGCGGCGGGATCAAAAATTATATAATTAAAAACTTTTTTTGAATAC
GAATTCATTGGTATAATTTTTTCGCCCGCCGCAGTCGGTCTTGTTGATTAAATTAATGGT
CAAAGTTGAAGCACGGAAACCGAGGACGCGCTATATTTTGGAACGGAGGGAGTACATACT
TTGTACTCGCTCTGTAGCGTTCTTATAGGGATGAGCAGCCATCATTTTCTCCAGAAGTTT
TAGGGGATGAGCAGTTCACTGCGGAGTACTGTTTGCTCTACTTTCTATTTTTGCTGCTGA
CAAGAAAATGCAATGCTACTGTTTCAGACGATTTCGAAGCCAGTGGAGGACCCGTCAGAG
CTACCCAAATGGAATTATGACGGATCGAGCACCGGGCAGGCTCCTGGAGAAGACAGTGAA
GTCATTCTATAGTAAGGGGGAAATTGCTGTCCATGTGTTCTTCAGCCTTGCACATACAGA
GTATTCTGGATTTTGGCTTTTGCTAACTCTGTTCATGTTTTTCTGTCCTGCTTTCAGCCC
ACAGGCCATATTCAAGGACCCATTCCGAGGAGGCAACAACATCCTGGTACCTTTCATCTG
GACGTGCTTTATGCTAATCATGAATAAATGATTAATAGTAGTGGTCACTTTTACTGGTTA
CATGTGTATTTTGGCATGTTAGTTAATACGGGATTTGGTTTTTTCAGGTTATCTGTGACA
CCTACACGCCACAAGGGGAACCCATCCCTACTAACAAGCGACACATGGCTGCACAAATCT
TCAGTGACCCCAAGGTCACTGCACAAGTGCCATGGTAACTAGTGCATTTGAGAACCTCTG
CCTATATAAAAGCCTGCTATTGTTTGCACACGAAGTTGAAACATTTGCTTTTCTAGGTTT
GGAATCGAACAGGAGTACACTCTGATGCAGAGGGATGTGAACTGGCCTCTTGGCTGGCCT
GTTGGAGGGTACCCTGGCCCCCAGGTACTGCATCAAGAGGCTTGATTTACCAGATGACAA
TTAATCTCAGGCTAACTGAAATATACACTTCATTAAACACAACCGAGTAGTAATATTCGT
GCTGAAATGTTGCAGGGTCCATACTACTGCGCCGTAGGATCAGACAAGTCATTTGGCCGT
GACATATCCGATGCTCACTACAAGGCCTGCCTTTACGCGGGAATTGAAATCAGTGGAACA
AACGGGGAGGTCATGCCTGGTCAGGTATGCCTCCGTATTTATATGGGTGCATGTATTATT
CTTGTTATGTGTGAATCAGTGTGATGTTTTTGACCTCTTCTTTTAAAAGAAAATCGAACT
GTTTAATAAGTGAAAATTCACAACCTGTATTCATGCAGTGGGAGTACCAGGTTGGACCTA
GCGTTGGTATTGATGCGGGAGACCACATATGGGCTTCAAGATACATTCTCGAGGTACTTC
GAACAATTATCCATTGTTCCGTGATGGCCTGATATCACAGAACTTTGGTTTTTTTTGCTC
TTATTTATGAGAATATGGTTAAAAAGTCGACTGGTTTGTTACATTATCGTAGACTCGGTA
GGTGCATGTGCTGTGAGTTTATGATTTATTCTGACACCCTGAAGAATTCCCTTCTTAAAT
ACCATAAAACCAGTTTTCACTAAAACATCAGATCCGATAACTGACCAAGTGATCATCCTT
TTGCTGTTATCAATTTTCCCATTGGTAAGCACTTCTAATTATCATCCTACTCACCGTAAT
CAGAGAATCACGGAGCAAGCTGGTGTGGTGCTCACCCTTGACCCAAAACCAATCCAGGTA
TATTCCTATAAGATGTTTGTAGCAATTTATATATTAGAACTTGGTAATCTGAAGATTGAT
CTTATGTAGGGTGACTGGAATGGAGCTGGCTGCCACACAAATTACAGGTTCCACTTTTTT
CTGTTAATATTTATTTATCCTGCATAACTTCTACAATTATATCTTGTCGTGTGTATTTTT
TTTTTGAGAAACCTGTATATATTAAATAAACATCAGAAAACCTATTATAGCTGTATTGAA
GTAAATACAATGGAGATTTTGTGGGAAGAAAACATATGCTGATACTAACAGACAATGTTC
CTTCAAATACTAAGGTATTTCAAACAGGGCCTGAATGTGCAGTGTTGATTATTTTTTAAA
TTGTTATCAACTGTTATTCAGAATAGACATGTATTTACTACACTTCATTTCTAACTTATG
GAGTAGTTTTCTCAATTGGTTGATACAGCTTGTCCTTAATTTGCGAGTGAGAAACAACAA
TCTTTTCTTGTTGTTGCAAATGTAGTACACTGAGCATGCGCGAAGATGGAGGTTTCGACG
TGATCAAGAAGGCAATCCTGAACCTTTCACTTCGCCATGACTTGCACATAGCCGCATATG
GTGAAGGAAACGAGCGGAGGTTGACAGGGCTACACGAGACAGCTAGCATTTCAGACTTCT
CATGGGTATGGGTGGAGCAAACCCTTTCTTTCTATATTAGTTGTGTTTTCCTTCCTGTTT
ATTTACATGGTGTGCTAATCAAAACACTTTGTTTATCAGGGTGTTGCGAACCGTGGCTGC
TCTATTCGTGTGGGCCGAGAGACCGAGGCAAAGGGCAAAGGTATTTGCTCCCCCTTGTTC
TGCAAAACTAATTGCAATGGTTGGGAATGCAGAAAAAGAATTATGATGTCCCAAATAAAA
CTCAAGTACATTGGGCAAGCCTAATTCTTGCGGAGCAGAAAAGGAATTATGACAACCCAA
ATAAAATTCAAATAAACCTCTTGCATATATTATACTGGTAGTCTGCTGGCACCTATGTGC
CGTAGCTTGGTAATCTGCATCTTTGAACTGTAAACGATACCTTGTTGCCCAACAGGATAC
CTGGAGGACCGTCGCCCGGCGTCGAACATGGACCCGTACACCGTGACGGCGCTGCTGGCC
GAGACCACGATCCTGTGGGAGCCGACCCTCGAGGCGGAGGCCCTCGCTGCCAAGAAGCTG
GCGCTGAAGGTATGAAGGACCTGAAAAGGCCGAATTCTTCTGGGGAAAAGAAAATAAATC
GGCGGT--------------TCCGTCGTCCATTCTTGTTGATCCTGTGGTTCCGTCGGGG
CACTGTCTGTACAAAATCTTCACGGTTTGTAGAACCGCTCCGCATGTTTTTTCGCTTGAA
CTGAGTCCATTTGATCTGTTGGGTC-----------------TGTACAATCCCTGTACCT
GAGTCCATTCGGAGAACTA
>Zavitan .
GCAGGGCCAAAAGTACAGGCAGCCCATGTGTGCTACCGCTGCTGCTGGGCGCTGTCACAG
TGTCACTGCTAGTCCGTCCGTCCCCGGCACCGGGCAGCCCGACTGGAAGTGGACCAAGCT
AGGGTGCCCCCATGACAGGCCACCCGGCGCAAAGACATGCTGCACCTGACAAAGGGA---
----------------TCCATCCATCCATCATCCTATACGGCTACACCCCCAATTATTGG
CCCCGGGGTCAATGAGACACGCACGCCGCACAGCACATAGTTTGCTTGCGTTGCGGTGCA
GTGCAGGTCTTGCTCCGCTCTGATGCATCTGGCTGGGTTTGGTTGGAGAGGTCGCTTGGG
CTGGGGCGGGAGACGGACGTGACAAGGAGAGGCAGCCGCATCTTTCATTTCATATCCGGA
GCCAGAGGGAAGGAACATTGTAAACTCTATCCGAGATGTGTGTGCCTTCTTTGGGCAGAC
GGCGCTTGGTTTCTGGCCCGGTTTGCCTCCGGTGCGGCTGCAAGGGGCGCCTCAAATCTC
GTCCACCCAGAGCCCTATCGCCTAATCAAGAGCCAGATGCCACTGCCCGCGCCGCGGCCA
CTAGAATCTCCCCCGCAATCTAAATTACTTGTACCACCGGCCTCCGCTCCCATAAATATA
AATAATATTTCCA----------GCAAGGTCGCCTCCCCTTCCCTCCATCCTCTCCTCCC
TCGTCTCGTCCGCGTCCTTGTCCGTCTCTCTGGTGAGTGCCGCGGACTCCTCGATGCAAT
GCTTCTTGGAGCACCCGGCTTCTTCAATCTCTGTTGCGTTCATTCGCTGATCGACCGCAA
TGGCGCTGCTTTGGTTTGGTTGATCAGCTAGCGCTGAAGGGGAAGGCGGCGGCGGAGTAA
GTAAGTAAGCAGCGGCGATGGCGCAGGCGGTGGTGCCGGCGATGCAGTGCCAGGTGGGCG
TGCGGGGCAGGTCGGCCGTCCCGGCGAGGCAGCCCGCGGGCAGGGTGTGGGGCGTCAGGA
GGACCGCCCGCGCCACCTCCGGCTTCAAGGTGCTGGCCCTCGGCCCGGAGACCACCGGCG
TCATCCAGAGGATGCAGCAGCTGCTCGACATGGACACCACGCCCTTCACCGACAAGATCA
TCGCCGAGTACATCTGGTACGCGCGCACTGCTACGCGCCCTTCGCCGCAAATGTCGCCGC
TGTTTTCTCGTCAGGCGCATCAATCTTCGCTTCCATAGATTGATTGATTGACTTCCATGA
GAGCACAGTGGTACTACTGTGGTAGTAGCACCTTGGGATAGGCCAAGACGGCACTTTCAC
GGGATTACACTAGATTAGATTAGATTAGCACGGAGGGAGCAGTGCAGTGCGGATTTGCAC
CCTTAAAGTCGATACTCACTGCTAATATTAGGAAAAGCTTTCAAGGCCTGGTGGGTGATT
TGTGACGACTCACTCACTGCTTTTGCCTTTTTAGTTCCGGCACTTGAATAAGATGCAGGG
GACTGGACACCCCACTTTTGGGGTGCAACCAGGAGTCGATCCTGTCATGGCATGGCATGC
ACCACTATTATGTTTCTAGTAGCATTTTACTGTTAACAAAACTGACCTTTTCTCTT-TTC
TTTCTCTCTTCGCATTCTGCAGGGTTGGAGGATCTGGAATTGACCTCAGAAGCAAATCAA
GGGTACGCGTTCGATAGCGTGATGGTCATCACAGTTATCGATGTTTCCTTGCATA-----
------------------------------------------------------------
------------------------------------------------------------
------------------------------------------------------------
------------------------------------------------------CATACT
TTGTACTCGCTCTGTAGCGTTCTTATAGGGATGAGCAGCCATCATTTTCTCCAGAAGTTT
TAGGGGATGAGCAGTTCACTGCGGAGTACTGTTTGCTCTACTTTCTATTTTTGCTGCTGA
CAAGAAAATGCAATGCTACTGTTTCAGACGATTTCGAAGCCAGTGGAGGACCCGTCAGAG
CTACCCAAATGGAATTATGACGGATCGAGCACCGGGCAGGCTCCTGGAGAAGACAGTGAA
GTCATTCTATAGTAAGGGGGAAATTGCTGTCCATGTGTTCTTCAGCCTTGCACATACAGA
GTATTCTGGATTTTGGCTTTTGCTAACTCTGTTCATGTTTTTCTGTCCTGCTTTCAGCCC
ACAGGCCATATTCAAGGACCCATTCCGAGGAGGCAACAACATCCTGGTACCTTTCATCTG
GACGTGCTTTATGCTAATCATGAATAAATGATTAATAGTAGTGGTCACTTTTACTGGTTA
CATGTGTATTTTGGCATGTTAGTTAATACGGGATTTGGTTTTTTCAGGTTATCTGTGACA
CCTACACGCCACAAGGGGAACCCATCCCTACTAACAAGCGACACATGGCTGCACAAATCT
TCAGTGACCCCAAGGTCACTGCACAAGTGCCATGGTAACTAGTGCATTTGAGAACCTCTG
CCTATATAAAAGCCTGCTATTGTTTGCACACGAAGTTGAAACATTTGCTTTTCTAGGTTT
GGAATCGAACAGGAGTACACTCTGATGCAGAGGGATGTGAACTGGCCTCTTGGCTGGCCT
GTTGGAGGGTACCCTGGCCCCCAGGTACTGCATCAAGAGGCTTGATATACCAGATGACAA
TTAATCTCAGGCTAACTGAAATATACACTTCATTAAACACAACCGAGTAGTAATATTTGT
GCTGAAATGTTGCAGGGTCCATACTACTGCGCCGTAGGATCAGACAAGTCATTTGGCCGT
GACATATCCGATGCTCACTACAAGGCCTGCCTTTACGCGGGAATTGAAATCAGTGGAACA
AACGGGGAGGTCATGCCTGGTCAGGTATGCCTCCGTATTTATATGGGTGCATGTATTATT
CTTGTTATGTGTGAATCAGTGTGATGTTTTTGACCTCTTCTTTTAAAAGAAAATCGAACT
GTTTAATAAGTGAAAATTCACAACCTGTATTCATGCAGTGGGAGTACCAGGTTGGACCTA
GCGTTGGTATTGATGCGGGAGACCACATATGGGCTTCAAGATACATTCTCGAGGTACTTC
GAACAATTATCCATTGTTCCGTGATGGCCTGATATCACAGAACTTTGGTTTTTTTTGCTC
TTATTTATGAGAATATGGTTAAAAAGTCGACTGGTTTGTTACATTATCGTAGACTCGGTA
GGTGCATGTGCTGTGAGTTTATGATTTATTCTGACACCCTGAAGAATTCCCTTCTTAAAT
ACCATAAAACCAGTTTTCACTAAAACATCAGATCCGATAACTGACCAAGTGATCATCCTT
TTGCTGTTATCAATTTTCCCATTGGTAAGCACTTCTAATTATCATCCTACTCACCGTAAT
CAGAGAATCACGGAGCAAGCTGGTGTGGTGCTCACCCTTGACCCAAAACCAATCCAGGTA
TATTCCTATAAGATGTTTGTAGCAATTTATATATTAGAACTTGGTAATCTGAAGATTGAT
CTTATGTAGGGTGACTGGAATGGAGCTGGCTGCCACACAAATTACAGGTTCCACTTTTTT
CTGTTAATATTTATTTATCCTGCATAACTTCTACAATTATATCTTGCCGTGTGTATTTT-
TTTTTGAGAAACCTGTATATATTAAATAAACATCAGAAAACCTATTATAGCTGTATTGAA
GTAAATACAATGGAGATTTTGTGGGAAGAAAACATATGCTGATACTAACAGACAATGTTC
CTTCAAATACTAAGGTATTTCAAACAGGGCCTGAATGTGCAGTGTTGATTATTTTTTAAA
TTGTTATCAACTGTTATTCAGAATAGACATGTATTTACTACACTTCATTTCTAACTTATG
GAGTAGTTTTCTCAATTGGTTGATACAGCTTGTCCTTAATTTGCGAGTGAGAAACAACAA
TCTTTTCTTGTTGTTGCAAATGTAGTACACTGAGCATGCGCGAAGATGGAGGTTTCGACG
TGATCAAGAAGGCAATCCTGAACCTTTCACTTCGCCATGACTTGCACATAGCCGCATATG
GTGAAGGAAACGAGCGGAGGTTGACAGGGCTACACGAGACAGCTAGCATTTCAGACTTCT
CATGGGTATGGGTGGAGCAAACCCTTTCTTTCTATATTAGTTGTGTTTTCCTTCCTGTTT
ATTTACATGGTGTGCTAATCAAAACACTTTGTTTATCAGGGTGTTGCGAACCGTGGCTGC
TCTATTCGTGTGGGCCGAGAGACCGAGGCAAAGGGCAAAGGTATTTGCTCCCCCTTGTTC
TGCAAAACTAATTGCAATGGTTGGGAATGCAGAAAAAGAATTATGATGTCCCAAATAAAA
CTCAAGTACATTGGGCAAGCCTAATTCTTGCGGAGCAGAAAAGGAATTATGACAACCCAA
ATAAAATTCAAATAAACCTCTTGCATATATTATACTGGTAGTCTGCTGGCACCTATGTGC
CGTAGCTTGGTAATCTGCATCTTTGAACTGTAAACGATACCTTGTTGCCCAACAGGATAC
CTGGAGGACCGTCGCCCGGCGTCGAACATGGACCCGTACACCGTGACGGCGCTGCTGGCC
GAGACCACGATCCTGTGGGAGCCGACCCTCGAGGCGGAGGCCCTCGCTGCCAAGAAGCTG
GCGCTGAAGGTATGAAGGACCTGAAAAGGCCGAATTCTTCTGGGGAAAAGAAAATAAATC
GGCGGT--------------TCCGTCGTCCATTCTTGTTGATCCTGTGGTTCCGTCGGGG
CACTGTCTGTACAAAATCTTCACGGTTTGTAGAACCGCTCCGCATGTTTTTTCGCTTGAA
CTGAGTCCATTTGATCTGTTGGGTC-----------------TGTACAATCCCTGTACCT
GAGTCCATTCGGAGAACTA
>Spelt .
GCAGGGCCAAAAGTACAGGCAGCCCATGTGTGCTACCGCTGCTGCTGGGCGCTGTCACAG
TGTCACTGCTAGTCCGTCCGTCCCCGGCACCGGGCAGCCCGACTGGAAGTGGACCAAGCT
AGGGTGCCCCCATGACAGGCCACCCGGCGCAAAGACATGCTGCACCTGACAAAGGGG---
----------------TCCATCCATCCATCATCCTATACGGCTACACCCCCAATTATTGG
CCCCGGGGTCAATGAGACACGCACGCCGCACAGCACATAGTTTGCTTGCGTTGCGGTGCA
GTGCAGGTCTTGCTCCGCTCTGATGCATCTGGCTGGGTTTGGTTGGAGAGGTCGCTTGGG
CTGGGGCGGGAGACGGACGTGACAAGGAGAGGCAGCCGCATCTTTCATTTCATATCCGGA
GCCAGAGGGAAGGAACATTGTAAACTCTATCCGAGATGTGTGTGCCTTCTTTGGGCAGAC
GGCGCTTGGTTTCTGGCCCGGTTTGCCTCCGGTGCGGCTGCAAGGGGCGCCTCAAATCTC
GTCCACCCAGAGCCCTATCGCCTAATCAAGAGCCAGATGCCACTGCCCGCGCCGCGGCCA
CTAGAATCTCCCCCGCAATCTAAATTACTTGTACCACCGGCCTCCGCTCCCATAAATATA
AATAATATTTCGA----------GCAAGGTCGCCTCCCCTTCCCTCCATCCTCTCCTCCC
TCGTCTCGTCCGCGTCCTTGTCCGTCTCTCTGGTGAGTGCCGCGGACTCCTCGATGCAAT
GCTTCTTGGAGCACCCGGCTTCTTCAATCTCTGTTGCGTTCATTCGCTGATCGACCGCAA
TGGCGCTGCTTTGGTTTGGTTGATCAGCTAGCGCTGAAGGGGAAGGCGGCGGCGGAGTAA
GTAAGTAAGCAGCGGCGATGGCGCAGGCGGTGGTGCCGGCGATGCAGTGCCAGGTGGGCG
TGCGGGGCAGGTCGGCCGTCCCGGCGAGGCAGCCCGCGGGCAGGGTGTGGGGCGTCAGGA
GGACCGCCCGTGCCACCTCCGGCTTCAAGGTGCTGGCCCTCGGCCCGGAGACCACCGGCG
TCATCCAGAGGATGCAGCAGCTGCTCGACATGGACACCACGCCCTTCACCGACAAGATCA
TCGCCGAGTACATCTGGTACGCGCGCACTGCTACGCGCCCTTCGCCGCAAATGTCGCCGC
TGTTTTCTCGTCAGGCGCATCAATCTTCGCTTCCATAGATTGATTGATTGACTTCCATGA
GAGCACAGTGGTACTACTGTGGTAGTAGCACCTTGGGATAGGCCAAGACGGCACTTTCAC
GGGATTACACTAGATTAGATTAGATTAGCACGGAGGGAGCAGTGCAGTGCGGATTTGCAC
CCTTAAAGTCGATACTCACTGCTAATATTAGGAAAAGCTTTCAAGGCCTGGTGGGTGATT
TGTGACGACTCACTCACTGCTTTTGCCTTTTTAGTTCCGGCACTTGAATAAGATGCAGGG
GACTGGACACCCCACTTTTGGGGTGCAACCAGGAGTCGATCCTGTCATGGCATGGCATGC
ACCACTATTATGTTTCTAGTAGCATTTTACTGTTAACAAATCTGACCTTTTCTCTTTTTC
TTTCTTTCTTCGCATTCTGCAGGGTTGGAGGATCTGGAATTGACCTCAGAAGCAAATCAA
GGGTACGCGTTCGATAGCGTGATGGTCATCACAGTTATCGATGTTTCCTTGCATA-----
------------------------------------------------------------
------------------------------------------------------------
------------------------------------------------------------
------------------------------------------------------CATACT
TTGTACTCGCTCTGTAGCGTTCTTATAGGGATGAGCAGCCATCATTTTCTCCAGAAGTTT
TAGGGGATGAGCAGTTCACTGCGGAGTACTGTTTGCTCTACTTTCTATTTTTGCTGCTGA
CAAGAAAATGCAATGCTACTGTTTCAGACGATTTCGAAGCCAGTGGAGGACCCGTCAGAG
CTACCCAAATGGAATTATGACGGATCGAGCACCGGGCAGGCTCCTGGAGAAGACAGTGAA
GTCATTCTATAGTAAGGGGGAAATTGCTGTCCATGTGTTCTTCAGCCTTGCACATACAGA
GTATTCTGGATTTTGGCTTTTGCTAACTCTGTTCATGTTTTTCTGCCCTGCTTTCAGCCC
ACAGGCCATATTCAAGGACCCATTCCGAGGAGGCAACAACATCCTGGTACCTTTCATCTG
GACGTGCTTTATGCTAATCATGAATAAATGATTAATAGTAGTGGTCACTTTTACTGGTTA
CATGTGTATTTTGGCATGTTAGTTAATACGGGATTTGGTTTTTTCAGGTTATCTGTGACA
CCTACACGCCACAAGGGGAACCCATCCCTACTAACAAGCGACACATGGCTGCACAAATCT
TCAGTGACCCCAAGGTCACTGCACAAGTGCCATGGTAACTAGTGCATTTGAGAACCTCTG
CCTATATAAAAGCCTGCTATTGTTTGCACACGAAGTTGAAACATTTGCTTTTCTAGGTTT
GGAATCGAACAGGAGTACACTCTGATGCAGAGGGATGTGAACTGGCCTCTTGGCTGGCCT
GTTGGAGGGTACCCTGGCCCCCAGGTACTGCATCAAGAGGCTTGATTTACCAGATGACAA
TTAATCTCAGGCTAACTGAAATATACACTTCATTAAACACAACCGAGTAGTAATATTTGT
GCTGAAATGTTGCAGGGTCCATACTACTGCGCCGTAGGATCAGACAAGTCATTTGGCCGT
GACATATCCGATGCTCACTACAAGGCCTGCCTTTACGCGGGAATTGAAATCAGTGGAACA
AACGGGGAGGTCATGCCTGGTCAGGTATGCCTCCTTATTTATATGGGTGCATGTATTATT
CTTGTTATGTGTGAATCAGTGTGATGTTTTTGACCTCTTCTTTTAAAAGAAAATCGAACT
GTTTAATAAGTGAAAATTCACAACCTGTATTCATGCAGTGGGAGTACCAGGTTGGACCTA
GCGTTGGTATTGATGCGGGAGACCACATATGGGCTTCAAGATACATTCTCGAGGTACTTC
GAACAATTATCCATTGTTCCGTGATGGCCTGATATCACAGAACTTTGGTTTTTTTTGCTC
TTATTTATGAGAATATGGTTAAAAAGTCGACTGGTTTGTTACATTATCGTAGACTCGGTA
GGTGCATGTGCTGTGAGTTTATGATTTATTCTGACACCCTGAAGAATTCCCTTCTTAAAT
ACCATAAAACCAGTTTTCACTAAAACATCAGATCCGATAACTGACCAAGTGATCATCCTT
TTGCTGTTATCAATTTTCCCATTGGTAAGCACTTCTAATTATCATCCTACTCACCGTAAT
CAGAGAATCACGGAGCAAGCTGGTGTGGTGCTCACCCTTGACCCAAAACCAATCCAGGTA
TATTCCTATAAGATGTTTGTAGCAATTTATATATTAGAACTTGGTAATCTGAAGATTGAT
CTTATGTAGGGTGACTGGAATGGAGCTGGCTGCCACACAAATTACAGGTTCCACTTTTTT
CTGTTAATATTTATTTATCCTGCATAACTTCTACAATTATATCTTGCCGTGTGTATTTT-
TTTTTGAGAAACCTGTATATATTAAATAAACATCAGAAAACCTATTATAGCTGTATTGAA
GTAAATACAATGGAGATTTTGTGGGAAGAAAACATATGCTGATACTAACAGACAATGTTC
CTTCAAATACTAAGGTATTTCAAACAGGGCCTGAATGTGCAGTGTTGATTATTTTTTAAA
TTGTTATCAACTGTTATTCAGAATAGACATGTATTTACTACACTTCATTTCTAACTTATG
GAGTAGTTTTCTCAATTGGTTGATACAGCTTGTCCTTAATTTGCGAGTGAGAAACAACAA
TCTTTTCTTGTTGTTGCAAATGTAGTACACTGAGCATGCGCGAAGATGGAGGTTTCGACG
TGATCAAGAAGGCAATCCTGAACCTTTCACTTCGCCATGACTTGCACATAGCCGCATATG
GTGAAGGGAACGAGCGGAGGTTGACAGGGCTACACGAGACAGCTAGCATTTCAGACTTCT
CATGGGTATGGGTGGAGCAAACCTTTTCT---TATATTAGTTGTGTTTTCCTTCCTGTTT
ATTTACATGGTGTGCTAATCAAAACACTTTGTTTATCAGGGTGTTGCGAACCGTGGCTGC
TCTATTCGTGTGGGCCGAGAGACCGAGGCAAAGGGCAAAGGTATTTGCTCCCCCTTGTTC
TGCAAAACTAATTGCAATGGTTGGGAATGCAGAAAAAGAATTATGATGTCCCAAATAAAA
CTCAAGTACATTGGGCAAGCCTAATTCTTGCGGAGCAGAAAAGGAATTATGACAACCCAA
ATAAAATTCAAATAAACCTCTTGCATATATTATACTGGTAGTCTGCTGGCACCTATGTGC
CGTAGCTTGGTAATCTGCATCTTTGAACTGTAAACGATACCTTGTTGCCCAACAGGATAC
CTGGAGGACCGTCGCCCGGCGTCGAACATGGACCCGTACACCGTGACGGCGCTGCTGGCC
GAGACCACGATCCTGTGGGAGCCGACCCTCGAGGCGGAGGCCCTCGCTGCCAAGAAGCTG
GCGCTGAAGGTATGAAGGACCTGAAAAGGCCGAATTCTTCTGGGGAAAAGAAAATAAATC
GGCGGTGGCGAGGCTGTTCGTCCGTCGTCCATTCTTGTTGATCCTGTGGTTCCGTCGGGG
CACTGTCTGTACAAAATCTTCACGGTTTGTAGAACCGCTCCGCATGTTTTTTCGCTTGAA
CTGAGTCCATTTGATCTGTTGGGTC-----------------TGTACAATCCCTGTACCT
GAGTCCATTCGGAGAACTA
>Cadenza .
GCAGGGCCAAAAGTACAGGCAGCCCATGTGTGCTACCGCTGCTGCTGGGCGCTGTCACAG
TGTCACTGCTAGTCCGTCCGTCCCCGGCACCGGGCAGCCCGACTGGAAGTGGACCAAGCT
AGGGTGCCCCCATGACAGGCCACCCGGCGCAAAGACATGCTGCACCTGACAAAGGGG---
----------------TCCATCCATCCATCATCCTATACGGCTACACCCCCAATTATTGG
CCCCGGGGTCAATGAGACACGCACGCCGCACAGCACATAGTTTGCTTGCGTTGCGGTGCA
GTGCAGGTCTTGCTCCGCTCTGATGCATCTGGCTGGGTTTGGTTGGAGAGGTCGCTTGGG
CTGGGGCGGGAGACGGACGTGACAAGGAGAGGCAGCCGCATCTTTCATTTCATATCCGGA
GCCAGAGGGAAGGAACATTGTAAACTCTATCCGAGATGTGTGTGCCTTCTTTGGGCAGAC
GGCGCTTGGTTTCTGGACCGGTTTGCCTCCGGTGCGGCTGCAAGGGGCGCCTCAAATCTC
GTCCACCCAGAGCCCTATCGCCTAATCAAGAGCCAGATGCCACTGCCCGCGCCGCGGCCA
CTAGAATCTCCCCCGCAATCTAAATTACTTGTACCACCGGCCTCCGCTCCCATAAATATA
AATAATATTTCCAGCGCGACCTCGCAAGGTCGCCTCCCCTTCCCTCCATCCTCTCCCCCC
TCGTCTCGTCCGCGTGCTTGTCCGTCTCTCTGGTGAGTGCCGCGGACTCCTCGATGCAAT
GCTTCTTGGAGCACCCGGCTTCTTCAATCTCTGTTGCGTTCATTCGCTGATCAACCGCAA
TGGCGCTGCTTTGGTTTGGTTGATCAGCTAGCGCTGAAGGGGAAGGCGGCGGCGGAGTAA
GTAAGTAAGCAGCGGCGATGGCGCAGGCGGTGGTGCCGGCGATGCAGTGCCAGGTGGGCG
TGCGGGGCAGGTCGGCCGTCCCGGCGAGGCAGCCCGCGGGCAGGGTGTGGGGCGTCAGGA
GGACCGCCCGCGCCACCTCCGGCTTCAAGGTGCTGGCCCTCGGCCCGGAGACCACCGGCG
TCATCCAGAGGATGCAGCAGCTGCTCGACATGGACACCACGCCCTTCACCGACAAGATCA
TCGCCGAGTACATCTGGTACGCGCGCACTGCTACGCGCCCTTCGCCGCAAATGTCGCCGC
TGTTTTCTCGTCAGGCGCATCAATCTTCGCTTCCATAGATTGATTGATTGACTTCCATGA
GAGCACAGTGGTACTACTGTGGTAGTAGCACCTTGGGATAGGCCAAGACGGCACTTTCAC
GGGATTACACTAGATTAGATTAGATTAGCACGGAGGGAGCAGTGCAGTGCGGATTTGCAC
CCTTAAAGTCGATACTCACTGCGAATATTAGGAAAAGCTTTCAAGGCCTGGTGGGTGATT
TGTGACGACTCACTCACTGCTTTTGCCTTTTTAGTTCCGGCACTTGAATAAGATGCAGGG
GACTGGACACCCCACTTTTGGGGTGCAACCAGGAGTCGATCCTGTCATGGCATGGCATGC
ACCACTATTATGTTTCTAGTAGCATTTTACTGTTAACAAAACTGACCTTTTCTCTT-TTC
TTTCTCTCTTCGCATTCTGCAGGGTTGGAGGATCTGGAATTGACCTCAGAAGCAAATCAA
GGGTACGCGTTCGATAGCGTGATGGTCATCACAGTTATCGATGTTTCCTTGCATACTCCC
TCCNNNNNNNNNNNNNNNNNNNNNNNNNNNNNNNNNNNTCAACTTTGACCATAAATTTAA
CCCACGAGACCGACTGCGGCGGGATCAAAAATTATATAATTAAAAACTTTTTTTGAATAC
GAATTCATTGGTATAATTTTTTCGCCCGCCGCAGTCGGTCTTGTTGATTAAATTAATGGT
CAAAGTTGAAGCACGGAAACCGAGGACGCGCTATATTTTGGAACGGAGGGAGTACATACT
TTGTACTCGCTCTGTAGCGTTCTTATAGGGATGAGCAGCCATCATTTTCTCCAGAAGTTT
TAGGGGATGAGCAGTTCACTGCGGAGTACTGTTTGCTCTACTTTCTATTTTTGCTGCTGA
CAAGAAAATGCAATGCTACTGTTTCAGACGATTTCGAAGCCAGTGGAGGACCCGTCAGAG
CTACCCAAATGGAATTATGACGGATCGAGCACCGGGCAGGCTCCTGGAGAAGACAGTGAA
GTCATTCTATAGTAAGGGGGAAATTGCTGTCCATGTGTTCTTCAGCCTTGCACATACAGA
GTATTCTGGATTTTGGCTTTTGCTAACTCTGTTCATGTTTTTCTGTCCTGCTTTCAGCCC
ACAGGCCATATTCAAGGACCCATTCCGAGGAGGCAACAACATCCTGGTACCTTTCATCTG
GACGTGCTTTATGCTAATCATGAATAAATGATTAATAGTAGTGGTCACTTTTACTGGTTA
CATGTGTATTTTGGCATGTTAGTTAATACGGGATTTGGTTTTTTCAGGTTATCTGTGACA
CCTACACGCCACAAGGGGAACCCATCCCTACTAACAAGCGACACATGGCTGCACAAATCT
TCAGTGACCCCAAGGTCACTGCACAAGTGCCATGGTAACTAGTGCATTTGAGAACCTCTG
CCTATATAAAAGCCTGCTATTGTTTGCACACGAAGTTGAAACATTTGCTTTTCTAGGTTT
GGAATCGAACAGGAGTACACTCTGATGCAGAGGGATGTGAACTGGCCTCTTGGCTGGCCT
GTTGGAGGGTACCCTGGCCCCCAGGTACTGCATCAAGAGGCTTGATTTACCAGATGACAA
TTAATCTCAGGCTAACTGAAATATACACTTCATTAAACACAACCGAGTAGTAATATTCGT
GCTGAAATGTTGCAGGGTCCATACTACTGCGCCGTAGGATCAGACAAGTCATTTGGCCGT
GACATATCCGATGCTCACTACAAGGCCTGCCTTTACGCGGGAATTGAAATCAGTGGAACA
AACGGGGAGGTCATGCCTGGTCAGGTATGCCTCCGTATTTATATGGGTGCATGTATTATT
CTTGTTATGTGTGAATCAGTGTGATGTTTTTGACCTCTTCTTTTAAAAGAAAATCGAACT
GTTTAATAAGTGAAAATTCACAACCTGTATTCATGCAGTGGGAGTACCAGGTTGGACCTA
GCGTTGGTATTGATGCGGGAGACCACATATGGGCTTCAAGATACATTCTCGAGGTACTTC
GAACAATTATCCATTGTTCCGTGATGGCCTGATATCACAGAACTTTGGTTTTTTTTGCTC
TTATTTATGAGAATATGGTTAAAAAGTCGACTGGTTTGTTACATTATCGTAGACTCGGTA
GGTGCATGTGCTGTGAGTTTATGATTTATTCTGACACCCTGAAGAATTCCCTTCTTAAAT
ACCATAAAACCAGTTTTCACTAAAACATCAGATCCGATAACTGACCAAGTGATCATCCTT
TTGCTGTTATCAATTTTCCCATTGGTAAGCACTTCTAATTATCATCCTACTCACCGTAAT
CAGAGAATCACGGAGCAAGCTGGTGTGGTGCTCACCCTTGACCCAAAACCAATCCAGGTA
TATTCCTATAAGATGTTTGTAGCAATTTATATATTAGAACTTGGTAATCTGAAGATTGAT
CTTATGTAGGGTGACTGGAATGGAGCTGGCTGCCACACAAATTACAGGTTCCACTTTTTT
CTGTTAATATTTATTTATCCTGCATAACTTCTACAATTATATCTTGTCGTGTGTATTTTT
TTTTTGAGAAACCTGTATATATTAAATAAACATCAGAAAACCTATTATAGCTGTATTGAA
GTAAATACAATGGAGATTTTGTGGGAAGAAAACATATGCTGATACTAACAGACAATGTTC
CTTCAAATACTAAGGTATTTCAAACAGGGCCTGAATGTGCAGTGTTGATTATTTTTTAAA
TTGTTATCAACTGTTATTCAGAATAGACATGTATTTACTACACTTCATTTCTAACTTATG
GAGTAGTTTTCTCAATTGGTTGATACAGCTTGTCCTTAATTTGCGAGTGAGAAACAACAA
TCTTTTCTTGTTGTTGCAAATGTAGTACACTGAGCATGCGCGAAGATGGAGGTTTCGACG
TGATCAAGAAGGCAATCCTGAACCTTTCACTTCGCCATGACTTGCACATAGCCGCATATG
GTGAAGGAAACGAGCGGAGGTTGACAGGGCTACACGAGACAGCTAGCATTTCAGACTTCT
CATGGGTATGGGTGGAGCAAACCCTTTCTTTCTATATTAGTTGTGTTTTCCTTCCTGTTT
ATTTACATGGTGTGCTAATCAAAACACTTTGTTTATCAGGGTGTTGCGAACCGTGGCTGC
TCTATTCGTGTGGGCCGAGAGACCGAGGCAAAGGGCAAAGGTATTTGCTCCCCCTTGTTC
TGCAAAACTAATTGCAATGGTTGGGAATGCAGAAAAAGAATTATGATGTCCCAAATAAAA
CTCAAGTACATTGGGCAAGCCTAATTCTTGCGGAGCAGAAAAGGAATTATGACAACCCAA
ATAAAATTCAAATAAACCTCTTGCATATATTATACTGGTAGTCTGCTGGCACCTATGTGC
CGTAGCTTGGTAATCTGCATCTTTGAACTGTAAACGATACCTTGTTGCCCAACAGGATAC
CTGGAGGACCGTCGCCCGGCGTCGAACATGGACCCGTACACCGTGACGGCGCTGCTGGCC
GAGACCACGATCCTGTGGGAGCCGACCCTCGAGGCGGAGGCCCTCGCTGCCAAGAAGCTG
GCGCTGAAGGTATGAAGGACCTGAAAAGGCCGAATTCTTCTGGGGAAAAGAAAATAAATC
GGCGGT--------------TCCGTCGTCCATTCTTGTTGATCCTGTGGTTCCGTCGGGG
CACTGTCTGTACAAAATCTTCACGGTTTGTAGAACCGCTCCGCATGTTTTTTCGCTTGAA
CTGAGTCCATTTGATCTGTTGGGTC-----------------TGTACAATCCCTGTACCT
GAGTCCATTCGGAGAACTA
>Norin_61 .
GCAGGGCCAAAAGTACAGGCAGCCCATGTGTGCTACCGCTGCTGCTGGGCGCTGTCACAG
TGTCACTGCTAGTCCGTCCGTCCCCGGCACCGGGCAGCCCGACTGGAAGTGGACCAAGCT
AGGGTGCCCCCATGACAGGCCACCCGGCGCAAAGACATGCTGCACCTGACAAAGGGG---
----------------TCCATCCATCCATCATCCTATACGGCTACACCCCCAATTATTGG
CCCCGGGGTCAATGAGACACGCACGCCGCACAGCACATAGTTTGCTTGCGTTGCGGTGCA
GTGCAGGTCTTGCTCCGCTCTGATGCATCTGGCTGGGTTTGGTTGGAGAGGTCGCTTGGG
CTGGGGCGGGAGACGGACGTGACAAGGAGAGGCAGCCGCATCTTTCATTTCATATCCGGA
GCCAGAGGGAAGGAACATTGTAAACTCTATCCGAGATGTGTGTGCCTTCTTTGGGCAGAC
GGCGCTTGGTTTCTGGACCGGTTTGCCTCCGGTGCGGCTGCAAGGGGCGCCTCAAATCTC
GTCCACCCAGAGCCCTATCGCCTAATCAAGAGCCAGATGCCACTGCCCGCGCCGCGGCCA
CTAGAATCTCCCCCGCAATCTAAATTACTTGTACCACCGGCCTCCGCTCCCATAAATATA
AATAATATTTCCAGCGCGACCTCGCAAGGTCGCCTCCCCTTCCCTCCATCCTCTCCCCCC
TCGTCTCGTCCGCGTGCTTGTCCGTCTCTCTGGTGAGTGCCGCGGACTCCTCGATGCAAT
GCTTCTTGGAGCACCCGGCTTCTTCAATCTCTGTTGCGTTCATTCGCTGATCAACCGCAA
TGGCGCTGCTTTGGTTTGGTTGATCAGCTAGCGCTGAAGGGGAAGGCGGCGGCGGAGTAA
GTAAGTAAGCAGCGGCGATGGCGCAGGCGGTGGTGCCGGCGATGCAGTGCCAGGTGGGCG
TGCGGGGCAGGTCGGCCGTCCCGGCGAGGCAGCCCGCGGGCAGGGTGTGGGGCGTCAGGA
GGACCGCCCGCGCCACCTCCGGCTTCAAGGTGCTGGCCCTCGGCCCGGAGACCACCGGCG
TCATCCAGAGGATGCAGCAGCTGCTCGACATGGACACCACGCCCTTCACCGACAAGATCA
TCGCCGAGTACATCTGGTACGCGCGCACTGCTACGCGCCCTTCGCCGCAAATGTCGCCGC
TGTTTTCTCGTCAGGCGCATCAATCTTCGCTTCCATAGATTGATTGATTGACTTCCATGA
GAGCACAGTGGTACTACTGTGGTAGTAGCACCTTGGGATAGGCCAAGACGGCACTTTCAC
GGGATTACACTAGATTAGATTAGATTAGCACGGAGGGAGCAGTGCAGTGCGGATTTGCAC
CCTTAAAGTCGATACTCACTGCGAATATTAGGAAAAGCTTTCAAGGCCTGGTGGGTGATT
TGTGACGACTCACTCACTGCTTTTGCCTTTTTAGTTCCGGCACTTGAATAAGATGCAGGG
GACTGGACACCCCACTTTTGGGGTGCAACCAGGAGTCGATCCTGTCATGGCATGGCATGC
ACCACTATTATGTTTCTAGTAGCATTTTACTGTTAACAAAACTGACCTTTTCTCTT-TTC
TTTCTCTCTTCGCATTCTGCAGGGTTGGAGGATCTGGAATTGACCTCAGAAGCAAATCAA
GGGTACGCGTTCGATAGCGTGATGGTCATCACAGTTATCGATGTTTCCTTGCATACTCCC
TCCGTTCCAAAATATAGCGCGTCCACGCTTTTCGAGGTTCAACTTTGACCATAAATTTAA
CCCACGAGACCGACTGCGGCGGGATCAAAAATTATATAATTAAAAACTTTTTTTGAATAC
GAATTCATTGGTATAATTTTTTCGCCCGCCGCAGTCGGTCTTGTTGATTAAATTAATGGT
CAAAGTTGAAGCACGGAAACCGAGGACGCGCTATATTTTGGAACGGAGGGAGTACATACT
TTGTACTCGCTCTGTAGCGTTCTTATAGGGATGAGCAGCCATCATTTTCTCCAGAAGTTT
TAGGGGATGAGCAGTTCACTGCGGAGTACTGTTTGCTCTACTTTCTATTTTTGCTGCTGA
CAAGAAAATGCAATGCTACTGTTTCAGACGATTTCGAAGCCAGTGGAGGACCCGTCAGAG
CTACCCAAATGGAATTATGACGGATCGAGCACCGGGCAGGCTCCTGGAGAAGACAGTGAA
GTCATTCTATAGTAAGGGGGAAATTGCTGTCCATGTGTTCTTCAGCCTTGCACATACAGA
GTATTCTGGATTTTGGCTTTTGCTAACTCTGTTCATGTTTTTCTGTCCTGCTTTCAGCCC
ACAGGCCATATTCAAGGACCCATTCCGAGGAGGCAACAACATCCTGGTACCTTTCATCTG
GACGTGCTTTATGCTAATCATGAATAAATGATTAATAGTAGTGGTCACTTTTACTGGTTA
CATGTGTATTTTGGCATGTTAGTTAATACGGGATTTGGTTTTTTCAGGTTATCTGTGACA
CCTACACGCCACAAGGGGAACCCATCCCTACTAACAAGCGACACATGGCTGCACAAATCT
TCAGTGACCCCAAGGTCACTGCACAAGTGCCATGGTAACTAGTGCATTTGAGAACCTCTG
CCTATATAAAAGCCTGCTATTGTTTGCACACGAAGTTGAAACATTTGCTTTTCTAGGTTT
GGAATCGAACAGGAGTACACTCTGATGCAGAGGGATGTGAACTGGCCTCTTGGCTGGCCT
GTTGGAGGGTACCCTGGCCCCCAGGTACTGCATCAAGAGGCTTGATTTACCAGATGACAA
TTAATCTCAGGCTAACTGAAATATACACTTCATTAAACACAACCGAGTAGTAATATTCGT
GCTGAAATGTTGCAGGGTCCATACTACTGCGCCGTAGGATCAGACAAGTCATTTGGCCGT
GACATATCCGATGCTCACTACAAGGCCTGCCTTTACGCGGGAATTGAAATCAGTGGAACA
AACGGGGAGGTCATGCCTGGTCAGGTATGCCTCCGTATTTATATGGGTGCATGTATTATT
CTTGTTATGTGTGAATCAGTGTGATGTTTTTGACCTCTTCTTTTAAAAGAAAATCGAACT
GTTTAATAAGTGAAAATTCACAACCTGTATTCATGCAGTGGGAGTACCAGGTTGGACCTA
GCGTTGGTATTGATGCGGGAGACCACATATGGGCTTCAAGATACATTCTCGAGGTACTTC
GAACAATTATCCATTGTTCCGTGATGGCCTGATATCACAGAACTTTGGTTTTTTTTGCTC
TTATTTATGAGAATATGGTTAAAAAGTCGACTGGTTTGTTACATTATCGTAGACTCGGTA
GGTGCATGTGCTGTGAGTTTATGATTTATTCTGACACCCTGAAGAATTCCCTTCTTAAAT
ACCATAAAACCAGTTTTCACTAAAACATCAGATCCGATAACTGACCAAGTGATCATCCTT
TTGCTGTTATCAATTTTCCCATTGGTAAGCACTTCTAATTATCATCCTACTCACCGTAAT
CAGAGAATCACGGAGCAAGCTGGTGTGGTGCTCACCCTTGACCCAAAACCAATCCAGGTA
TATTCCTATAAGATGTTTGTAGCAATTTATATATTAGAACTTGGTAATCTGAAGATTGAT
CTTATGTAGGGTGACTGGAATGGAGCTGGCTGCCACACAAATTACAGGTTCCACTTTTTT
CTGTTAATATTTATTTATCCTGCATAACTTCTACAATTATATCTTGTCGTGTGTATTTTT
TTTTTGAGAAACCTGTATATATTAAATAAACATCAGAAAACCTATTATAGCTGTATTGAA
GTAAATACAATGGAGATTTTGTGGGAAGAAAACATATGCTGATACTAACAGACAATGTTC
CTTCAAATACTAAGGTATTTCAAACAGGGCCTGAATGTGCAGTGTTGATTATTTTTTAAA
TTGTTATCAACTGTTATTCAGAATAGACATGTATTTACTACACTTCATTTCTAACTTATG
GAGTAGTTTTCTCAATTGGTTGATACAGCTTGTCCTTAATTTGCGAGTGAGAAACAACAA
TCTTTTCTTGTTGTTGCAAATGTAGTACACTGAGCATGCGCGAAGATGGAGGTTTCGACG
TGATCAAGAAGGCAATCCTGAACCTTTCACTTCGCCATGACTTGCACATAGCCGCATATG
GTGAAGGAAACGAGCGGAGGTTGACAGGGCTACACGAGACAGCTAGCATTTCAGACTTCT
CATGGGTATGGGTGGAGCAAACCCTTTCTTTCTATATTAGTTGTGTTTTCCTTCCTGTTT
ATTTACATGGTGTGCTAATCAAAACACTTTGTTTATCAGGGTGTTGCGAACCGTGGCTGC
TCTATTCGTGTGGGCCGAGAGACCGAGGCAAAGGGCAAAGGTATTTGCTCCCCCTTGTTC
TGCAAAACTAATTGCAATGGTTGGGAATGCAGAAAAAGAATTATGATGTCCCAAATAAAA
CTCAAGTACATTGGGCAAGCCTAATTCTTGCGGAGCAGAAAAGGAATTATGACAACCCAA
ATAAAATTCAAATAAACCTCTTGCATATATTATACTGGTAGTCTGCTGGCACCTATGTGC
CGTAGCTTGGTAATCTGCATCTTTGAACTGTAAACGATACCTTGTTGCCCAACAGGATAC
CTGGAGGACCGTCGCCCGGCGTCGAACATGGACCCGTACACCGTGACGGCGCTGCTGGCC
GAGACCACGATCCTGTGGGAGCCGACCCTCGAGGCGGAGGCCCTCGCTGCCAAGAAGCTG
GCGCTGAAGGTATGAAGGACCTGAAAAGGCCGAATTCTTCTGGGGAAAAGAAAATAAATC
GGCGGT--------------TCCGTCGTCCATTCTTGTTGATCCTGTGGTTCCGTCGGGG
CACTGTCTGTACAAAATCTTCACGGTTTGTAGAACCGCTCCGCATGTTTTTTCGCTTGAA
CTGAGTCCATTTGATCTGTTGGGTC-----------------TGTACAATCCCTGTACCT
GAGTCCATTCGGAGAACTA
>Jagger .
GCAGGGCCAAAAGTACAGGCAGCCCATGTGTGCTACCGCTGCTGCTGGGCGCTGTCACAG
TGTCACTGCTAGTCCGTCCGTCCCCGGCACCGGGCAGCCCGACTGGAAGTGGACCAAGCT
AGGGTGCCCCCATGACAGGCCACCCGGCGCAAAGACATGCTGCACCTGACAAAGGGG---
----------------TCCATCCATCCATCATCCTATACGGCTACACCCCCAATTATTGG
CCCCGGGGTCAATGAGACACGCACGCCGCACAGCACATAGTTTGCTTGCGTTGCGGTGCA
GTGCAGGTCTTGCTCCGCTCTGATGCATCTGGCTGGGTTTGGTTGGAGAGGTCGCTTGGG
CTGGGGCGGGAGACGGACGTGACAAGGAGAGGCAGCCGCATCTTTCATTTCATATCCGGA
GCCAGAGGGAAGGAACATTGTAAACTCTATCCGAGATGTGTGTGCCTTCTTTGGGCAGAC
GGCGCTTGGTTTCTGGACCGGTTTGCCTCCGGTGCGGCTGCAAGGGGCGCCTCAAATCTC
GTCCACCCAGAGCCCTATCGCCTAATCAAGAGCCAGATGCCACTGCCCGCGCCGCGGCCA
CTAGAATCTCCCCCGCAATCTAAATTACTTGTACCACCGGCCTCCGCTCCCATAAATATA
AATAATATTTCCAGCGCGACCTCGCAAGGTCGCCTCCCCTTCCCTCCATCCTCTCCCCCC
TCGTCTCGTCCGCGTGCTTGTCCGTCTCTCTGGTGAGTGCCGCGGACTCCTCGATGCAAT
GCTTCTTGGAGCACCCGGCTTCTTCAATCTCTGTTGCGTTCATTCGCTGATCAACCGCAA
TGGCGCTGCTTTGGTTTGGTTGATCAGCTAGCGCTGAAGGGGAAGGCGGCGGCGGAGTAA
GTAAGTAAGCAGCGGCGATGGCGCAGGCGGTGGTGCCGGCGATGCAGTGCCAGGTGGGCG
TGCGGGGCAGGTCGGCCGTCCCGGCGAGGCAGCCCGCGGGCAGGGTGTGGGGCGTCAGGA
GGACCGCCCGCGCCACCTCCGGCTTCAAGGTGCTGGCCCTCGGCCCGGAGACCACCGGCG
TCATCCAGAGGATGCAGCAGCTGCTCGACATGGACACCACGCCCTTCACCGACAAGATCA
TCGCCGAGTACATCTGGTACGCGCGCACTGCTACGCGCCCTTCGCCGCAAATGTCGCCGC
TGTTTTCTCGTCAGGCGCATCAATCTTCGCTTCCATAGATTGATTGATTGACTTCCATGA
GAGCACAGTGGTACTACTGTGGTAGTAGCACCTTGGGATAGGCCAAGACGGCACTTTCAC
GGGATTACACTAGATTAGATTAGATTAGCACGGAGGGAGCAGTGCAGTGCGGATTTGCAC
CCTTAAAGTCGATACTCACTGCGAATATTAGGAAAAGCTTTCAAGGCCTGGTGGGTGATT
TGTGACGACTCACTCACTGCTTTTGCCTTTTTAGTTCCGGCACTTGAATAAGATGCAGGG
GACTGGACACCCCACTTTTGGGGTGCAACCAGGAGTCGATCCTGTCATGGCATGGCATGC
ACCACTATTATGTTTCTAGTAGCATTTTACTGTTAACAAAACTGACCTTTTCTCTT-TTC
TTTCTCTCTTCGCATTCTGCAGGGTTGGAGGATCTGGAATTGACCTCAGAAGCAAATCAA
GGGTACGCGTTCGATAGCGTGATGGTCATCACAGTTATCGATGTTTCCTTGCATACTCCC
TCCGTTCCAAAATATAGCGCGTCCACGCTTTTCGAGGTTCAACTTTGACCATAAATTTAA
CCCACGAGACCGACTGCGGCGGGATCAAAAATTATATAATTAAAAACTTTTTTTGAATAC
GAATTCATTGGTATAATTTTTTCGCCCGCCGCAGTCGGTCTTGTTGATTAAATTAATGGT
CAAAGTTGAAGCACGGAAACCGAGGACGCGCTATATTTTGGAACGGAGGGAGTACATACT
TTGTACTCGCTCTGTAGCGTTCTTATAGGGATGAGCAGCCATCATTTTCTCCAGAAGTTT
TAGGGGATGAGCAGTTCACTGCGGAGTACTGTTTGCTCTACTTTCTATTTTTGCTGCTGA
CAAGAAAATGCAATGCTACTGTTTCAGACGATTTCGAAGCCAGTGGAGGACCCGTCAGAG
CTACCCAAATGGAATTATGACGGATCGAGCACCGGGCAGGCTCCTGGAGAAGACAGTGAA
GTCATTCTATAGTAAGGGGGAAATTGCTGTCCATGTGTTCTTCAGCCTTGCACATACAGA
GTATTCTGGATTTTGGCTTTTGCTAACTCTGTTCATGTTTTTCTGTCCTGCTTTCAGCCC
ACAGGCCATATTCAAGGACCCATTCCGAGGAGGCAACAACATCCTGGTACCTTTCATCTG
GACGTGCTTTATGCTAATCATGAATAAATGATTAATAGTAGTGGTCACTTTTACTGGTTA
CATGTGTATTTTGGCATGTTAGTTAATACGGGATTTGGTTTTTTCAGGTTATCTGTGACA
CCTACACGCCACAAGGGGAACCCATCCCTACTAACAAGCGACACATGGCTGCACAAATCT
TCAGTGACCCCAAGGTCACTGCACAAGTGCCATGGTAACTAGTGCATTTGAGAACCTCTG
CCTATATAAAAGCCTGCTATTGTTTGCACACGAAGTTGAAACATTTGCTTTTCTAGGTTT
GGAATCGAACAGGAGTACACTCTGATGCAGAGGGATGTGAACTGGCCTCTTGGCTGGCCT
GTTGGAGGGTACCCTGGCCCCCAGGTACTGCATCAAGAGGCTTGATTTACCAGATGACAA
TTAATCTCAGGCTAACTGAAATATACACTTCATTAAACACAACCGAGTAGTAATATTCGT
GCTGAAATGTTGCAGGGTCCATACTACTGCGCCGTAGGATCAGACAAGTCATTTGGCCGT
GACATATCCGATGCTCACTACAAGGCCTGCCTTTACGCGGGAATTGAAATCAGTGGAACA
AACGGGGAGGTCATGCCTGGTCAGGTATGCCTCCGTATTTATATGGGTGCATGTATTATT
CTTGTTATGTGTGAATCAGTGTGATGTTTTTGACCTCTTCTTTTAAAAGAAAATCGAACT
GTTTAATAAGTGAAAATTCACAACCTGTATTCATGCAGTGGGAGTACCAGGTTGGACCTA
GCGTTGGTATTGATGCGGGAGACCACATATGGGCTTCAAGATACATTCTCGAGGTACTTC
GAACAATTATCCATTGTTCCGTGATGGCCTGATATCACAGAACTTTGGTTTTTTTTGCTC
TTATTTATGAGAATATGGTTAAAAAGTCGACTGGTTTGTTACATTATCGTAGACTCGGTA
GGTGCATGTGCTGTGAGTTTATGATTTATTCTGACACCCTGAAGAATTCCCTTCTTAAAT
ACCATAAAACCAGTTTTCACTAAAACATCAGATCCGATAACTGACCAAGTGATCATCCTT
TTGCTGTTATCAATTTTCCCATTGGTAAGCACTTCTAATTATCATCCTACTCACCGTAAT
CAGAGAATCACGGAGCAAGCTGGTGTGGTGCTCACCCTTGACCCAAAACCAATCCAGGTA
TATTCCTATAAGATGTTTGTAGCAATTTATATATTAGAACTTGGTAATCTGAAGATTGAT
CTTATGTAGGGTGACTGGAATGGAGCTGGCTGCCACACAAATTACAGGTTCCACTTTTTT
CTGTTAATATTTATTTATCCTGCATAACTTCTACAATTATATCTTGTCGTGTGTATTTTT
TTTTTGAGAAACCTGTATATATTAAATAAACATCAGAAAACCTATTATAGCTGTATTGAA
GTAAATACAATGGAGATTTTGTGGGAAGAAAACATATGCTGATACTAACAGACAATGTTC
CTTCAAATACTAAGGTATTTCAAACAGGGCCTGAATGTGCAGTGTTGATTATTTTTTAAA
TTGTTATCAACTGTTATTCAGAATAGACATGTATTTACTACACTTCATTTCTAACTTATG
GAGTAGTTTTCTCAATTGGTTGATACAGCTTGTCCTTAATTTGCGAGTGAGAAACAACAA
TCTTTTCTTGTTGTTGCAAATGTAGTACACTGAGCATGCGCGAAGATGGAGGTTTCGACG
TGATCAAGAAGGCAATCCTGAACCTTTCACTTCGCCATGACTTGCACATAGCCGCATATG
GTGAAGGAAACGAGCGGAGGTTGACAGGGCTACACGAGACAGCTAGCATTTCAGACTTCT
CATGGGTATGGGTGGAGCAAACCCTTTCTTTCTATATTAGTTGTGTTTTCCTTCCTGTTT
ATTTACATGGTGTGCTAATCAAAACACTTTGTTTATCAGGGTGTTGCGAACCGTGGCTGC
TCTATTCGTGTGGGCCGAGAGACCGAGGCAAAGGGCAAAGGTATTTGCTCCCCCTTGTTC
TGCAAAACTAATTGCAATGGTTGGGAATGCAGAAAAAGAATTATGATGTCCCAAATAAAA
CTCAAGTACATTGGGCAAGCCTAATTCTTGCGGAGCAGAAAAGGAATTATGACAACCCAA
ATAAAATTCAAATAAACCTCTTGCATATATTATACTGGTAGTCTGCTGGCACCTATGTGC
CGTAGCTTGGTAATCTGCATCTTTGAACTGTAAACGATACCTTGTTGCCCAACAGGATAC
CTGGAGGACCGTCGCCCGGCGTCGAACATGGACCCGTACACCGTGACGGCGCTGCTGGCC
GAGACCACGATCCTGTGGGAGCCGACCCTCGAGGCGGAGGCCCTCGCTGCCAAGAAGCTG
GCGCTGAAGGTATGAAGGACCTGAAAAGGCCGAATTCTTCTGGGGAAAAGAAAATAAATC
GGCGGT--------------TCCGTCGTCCATTCTTGTTGATCCTGTGGTTCCGTCGGGG
CACTGTCTGTACAAAATCTTCACGGTTTGTAGAACCGCTCCGCATGTTTTTTCGCTTGAA
CTGAGTCCATTTGATCTGTTGGGTC-----------------TGTACAATCCCTGTACCT
GAGTCCATTCGGAGAACTA
>Lancer .
GCAGGGCCAAAAGTACAGGCAGCCCATGTGTGCTACCGCTGCTGCTGGGCGCTGTCACAG
TGTCACTGCTAGTCCGTCCGTCCCCGGCACCGGGCAGCCCGACTGGAAGTGGACCAAGCT
AGGGTGCCCCCATGACAGGCCACCCGGCGCAAAGACATGCTGCACCTGACAAAGGGG---
----------------TCCATCCATCCATCATCCTATACGGCTACACCCCCAATTATTGG
CCCCGGGGTCAATGAGACACGCACGCCGCACAGCACATAGTTTGCTTGCGTTGCGGTGCA
GTGCAGGTCTTGCTCCGCTCTGATGCATCTGGCTGGGTTTGGTTGGAGAGGTCGCTTGGG
CTGGGGCGGGAGACGGACGTGACAAGGAGAGGCAGCCGCATCTTTCATTTCATATCCGGA
GCCAGAGGGAAGGAACATTGTAAACTCTATCCGAGATGTGTGTGCCTTCTTTGGGCAGAC
GGCGCTTGGTTTCTGGCCCGGTTTGCCTCCGGTGCGGCTGCAAGGGGCGCCTCAAATCTC
GTCCACCCAGAGCCCTATCGCCTAATCAAGAGCCAGATGCCACTGCCCGCGCCGCGGCCA
CTAGAATCTCCCCCGCAATCTAAATTACTTGTACCACCGGCCTCCGCTCCCATAAATATA
AATAATATTTCGA----------GCAAGGTCGCCTCCCCTTCCCTCCATCCTCTCCTCCC
TCGTCTCGTCCGCGTCCTTGTCCGTCTCTCTGGTGAGTGCCGCGGACTCCTCGATGCAAT
GCTTCTTGGAGCACCCGGCTTCTTCAATCTCTGTTGCGTTCATTCGCTGATCGACCGCAA
TGGCGCTGCTTTGGTTTGGTTGATCAGCTAGCGCTGAAGGGGAAGGCGGCGGCGGAGTAA
GTAAGTAAGCAGCGGCGATGGCGCAGGCGGTGGTGCCGGCGATGCAGTGCCAGGTGGGCG
TGCGGGGCAGGTCGGCCGTCCCGGCGAGGCAGCCCGCGGGCAGGGTGTGGGGCGTCAGGA
GGACCGCCCGTGCCACCTCCGGCTTCAAGGTGCTGGCCCTCGGCCCGGAGACCACCGGCG
TCATCCAGAGGATGCAGCAGCTGCTCGACATGGACACCACGCCCTTCACCGACAAGATCA
TCGCCGAGTACATCTGGTACGCGCGCACTGCTACGCGCCCTTCGCCGCAAATGTCGCCGC
TGTTTTCTCGTCAGGCGCATCAATCTTCGCTTCCATAGATTGATTGATTGACTTCCATGA
GAGCACAGTGGTACTACTGTGGTAGTAGCACCTTGGGATAGGCCAAGACGGCACTTTCAC
GGGATTACACTAGATTAGATTAGATTAGCACGGAGGGAGCAGTGCAGTGCGGATTTGCAC
CCTTAAAGTCGATACTCACTGCTAATATTAGGAAAAGCTTTCAAGGCCTGGTGGGTGATT
TGTGACGACTCACTCACTGCTTTTGCCTTTTTAGTTCCGGCACTTGAATAAGATGCAGGG
GACTGGACACCCCACTTTTGGGGTGCAACCAGGAGTCGATCCTGTCATGGCATGGCATGC
ACCACTATTATGTTTCTAGTAGCATTTTACTGTTAACAAATCTGACCTTTTCTCTTTTTC
TTTCTTTCTTCGCATTCTGCAGGGTTGGAGGATCTGGAATTGACCTCAGAAGCAAATCAA
GGGTACGCGTTCGATAGCGTGATGGTCATCACAGTTATCGATGTTTCCTTGCATA-----
------------------------------------------------------------
------------------------------------------------------------
------------------------------------------------------------
------------------------------------------------------CATACT
TTGTACTCGCTCTGTAGCGTTCTTATAGGGATGAGCAGCCATCATTTTCTCCAGAAGTTT
TAGGGGATGAGCAGTTCACTGCGGAGTACTGTTTGCTCTACTTTCTATTTTTGCTGCTGA
CAAGAAAATGCAATGCTACTGTTTCAGACGATTTCGAAGCCAGTGGAGGACCCGTCAGAG
CTACCCAAATGGAATTATGACGGATCGAGCACCGGGCAGGCTCCTGGAGAAGACAGTGAA
GTCATTCTATAGTAAGGGGGAAATTGCTGTCCATGTGTTCTTCAGCCTTGCACATACAGA
GTATTCTGGATTTTGGCTTTTGCTAACTCTGTTCATGTTTTTCTGCCCTGCTTTCAGCCC
ACAGGCCATATTCAAGGACCCATTCCGAGGAGGCAACAACATCCTGGTACCTTTCATCTG
GACGTGCTTTATGCTAATCATGAATAAATGATTAATAGTAGTGGTCACTTTTACTGGTTA
CATGTGTATTTTGGCATGTTAGTTAATACGGGATTTGGTTTTTTCAGGTTATCTGTGACA
CCTACACGCCACAAGGGGAACCCATCCCTACTAACAAGCGACACATGGCTGCACAAATCT
TCAGTGACCCCAAGGTCACTGCACAAGTGCCATGGTAACTAGTGCATTTGAGAACCTCTG
CCTATATAAAAGCCTGCTATTGTTTGCACACGAAGTTGAAACATTTGCTTTTCTAGGTTT
GGAATCGAACAGGAGTACACTCTGATGCAGAGGGATGTGAACTGGCCTCTTGGCTGGCCT
GTTGGAGGGTACCCTGGCCCCCAGGTACTGCATCAAGAGGCTTGATTTACCAGATGACAA
TTAATCTCAGGCTAACTGAAATATACACTTCATTAAACACAACCGAGTAGTAATATTTGT
GCTGAAATGTTGCAGGGTCCATACTACTGCGCCGTAGGATCAGACAAGTCATTTGGCCGT
GACATATCCGATGCTCACTACAAGGCCTGCCTTTACGCGGGAATTGAAATCAGTGGAACA
AACGGGGAGGTCATGCCTGGTCAGGTATGCCTCCTTATTTATATGGGTGCATGTATTATT
CTTGTTATGTGTGAATCAGTGTGATGTTTTTGACCTCTTCTTTTAAAAGAAAATCGAACT
GTTTAATAAGTGAAAATTCACAACCTGTATTCATGCAGTGGGAGTACCAGGTTGGACCTA
GCGTTGGTATTGATGCGGGAGACCACATATGGGCTTCAAGATACATTCTCGAGGTACTTC
GAACAATTATCCATTGTTCCGTGATGGCCTGATATCACAGAACTTTGGTTTTTTTTGCTC
TTATTTATGAGAATATGGTTAAAAAGTCGACTGGTTTGTTACATTATCGTAGACTCGGTA
GGTGCATGTGCTGTGAGTTTATGATTTATTCTGACACCCTGAAGAATTCCCTTCTTAAAT
ACCATAAAACCAGTTTTCACTAAAACATCAGATCCGATAACTGACCAAGTGATCATCCTT
TTGCTGTTATCAATTTTCCCATTGGTAAGCACTTCTAATTATCATCCTACTCACCGTAAT
CAGAGAATCACGGAGCAAGCTGGTGTGGTGCTCACCCTTGACCCAAAACCAATCCAGGTA
TATTCCTATAAGATGTTTGTAGCAATTTATATATTAGAACTTGGTAATCTGAAGATTGAT
CTTATGTAGGGTGACTGGAATGGAGCTGGCTGCCACACAAATTACAGGTTCCACTTTTTT
CTGTTAATATTTATTTATCCTGCATAACTTCTACAATTATATCTTGCCGTGTGTATTTT-
TTTTTGAGAAACCTGTATATATTAAATAAACATCAGAAAACCTATTATAGCTGTATTGAA
GTAAATACAATGGAGATTTTGTGGGAAGAAAACATATGCTGATACTAACAGACAATGTTC
CTTCAAATACTAAGGTATTTCAAACAGGGCCTGAATGTGCAGTGTTGATTATTTTTTAAA
TTGTTATCAACTGTTATTCAGAATAGACATGTATTTACTACACTTCATTTCTAACTTATG
GAGTAGTTTTCTCAATTGGTTGATACAGCTTGTCCTTAATTTGCGAGTGAGAAACAACAA
TCTTTTCTTGTTGTTGCAAATGTAGTACACTGAGCATGCGCGAAGATGGAGGTTTCGACG
TGATCAAGAAGGCAATCCTGAACCTTTCACTTCGCCATGACTTGCACATAGCCGCATATG
GTGAAGGGAACGAGCGGAGGTTGACAGGGCTACACGAGACAGCTAGCATTTCAGACTTCT
CATGGGTATGGGTGGAGCAAACCTTTTCT---TATATTAGTTGTGTTTTCCTTCCTGTTT
ATTTACATGGTGTGCTAATCAAAACACTTTGTTTATCAGGGTGTTGCGAACCGTGGCTGC
TCTATTCGTGTGGGCCGAGAGACCGAGGCAAAGGGCAAAGGTATTTGCTCCCCCTTGTTC
TGCAAAACTAATTGCAATGGTTGGGAATGCAGAAAAAGAATTATGATGTCCCAAATAAAA
CTCAAGTACATTGGGCAAGCCTAATTCTTGCGGAGCAGAAAAGGAATTATGACAACCCAA
ATAAAATTCAAATAAACCTCTTGCATATATTATACTGGTAGTCTGCTGGCACCTATGTGC
CGTAGCTTGGTAATCTGCATCTTTGAACTGTAAACGATACCTTGTTGCCCAACAGGATAC
CTGGAGGACCGTCGCCCGGCGTCGAACATGGACCCGTACACCGTGACGGCGCTGCTGGCC
GAGACCACGATCCTGTGGGAGCCGACCCTCGAGGCGGAGGCCCTCGCTGCCAAGAAGCTG
GCGCTGAAGGTATGAAGGACCTGAAAAGGCCGAATTCTTCTGGGGAAAAGAAAATAAATC
GGCGGTGGCGAGGCTGTTCGTCCGTCGTCCATTCTTGTTGATCCTGTGGTTCCGTCGGGG
CACTGTCTGTACAAAATCTTCACGGTTTGTAGAACCGCTCCGCATGTTTTTTCGCTTGAA
CTGAGTCCATTTGATCTGTTGGGTC-----------------TGTACAATCCCTGTACCT
GAGTCCATTCGGAGAACTA
>Landmark .
GCAGGGCCAAAAGTACAGGCAGCCCATGTGTGCTACCGCTGCTGCTGGGCGCTGTCACAG
TGTCACTGCTAGTCCGTCCGTCCCCGGCACCGGGCAGCCCGACTGGAAGTGGACCAAGCT
AGGGTGCCCCCATGACAGGCCACCCGGCGCAAAGACATGCTGCACCTGACAAAGGGG---
----------------TCCATCCATCCATCATCCTATACGGCTACACCCCCAATTATTGG
CCCCGGGGTCAATGAGACACGCACGCCGCACAGCACATAGTTTGCTTGCGTTGCGGTGCA
GTGCAGGTCTTGCTCCGCTCTGATGCATCTGGCTGGGTTTGGTTGGAGAGGTCGCTTGGG
CTGGGGCGGGAGACGGACGTGACAAGGAGAGGCAGCCGCATCTTTCATTTCATATCCGGA
GCCAGAGGGAAGGAACATTGTAAACTCTATCCGAGATGTGTGTGCCTTCTTTGGGCAGAC
GGCGCTTGGTTTCTGGACCGGTTTGCCTCCGGTGCGGCTGCAAGGGGCGCCTCAAATCTC
GTCCACCCAGAGCCCTATCGCCTAATCAAGAGCCAGATGCCACTGCCCGCGCCGCGGCCA
CTAGAATCTCCCCCGCAATCTAAATTACTTGTACCACCGGCCTCCGCTCCCATAAATATA
AATAATATTTCCAGCGCGACCTCGCAAGGTCGCCTCCCCTTCCCTCCATCCTCTCCCCCC
TCGTCTCGTCCGCGTGCTTGTCCGTCTCTCTGGTGAGTGCCGCGGACTCCTCGATGCAAT
GCTTCTTGGAGCACCCGGCTTCTTCAATCTCTGTTGCGTTCATTCGCTGATCAACCGCAA
TGGCGCTGCTTTGGTTTGGTTGATCAGCTAGCGCTGAAGGGGAAGGCGGCGGCGGAGTAA
GTAAGTAAGCAGCGGCGATGGCGCAGGCGGTGGTGCCGGCGATGCAGTGCCAGGTGGGCG
TGCGGGGCAGGTCGGCCGTCCCGGCGAGGCAGCCCGCGGGCAGGGTGTGGGGCGTCAGGA
GGACCGCCCGCGCCACCTCCGGCTTCAAGGTGCTGGCCCTCGGCCCGGAGACCACCGGCG
TCATCCAGAGGATGCAGCAGCTGCTCGACATGGACACCACGCCCTTCACCGACAAGATCA
TCGCCGAGTACATCTGGTACGCGCGCACTGCTACGCGCCCTTCGCCGCAAATGTCGCCGC
TGTTTTCTCGTCAGGCGCATCAATCTTCGCTTCCATAGATTGATTGATTGACTTCCATGA
GAGCACAGTGGTACTACTGTGGTAGTAGCACCTTGGGATAGGCCAAGACGGCACTTTCAC
GGGATTACACTAGATTAGATTAGATTAGCACGGAGGGAGCAGTGCAGTGCGGATTTGCAC
CCTTAAAGTCGATACTCACTGCGAATATTAGGAAAAGCTTTCAAGGCCTGGTGGGTGATT
TGTGACGACTCACTCACTGCTTTTGCCTTTTTAGTTCCGGCACTTGAATAAGATGCAGGG
GACTGGACACCCCACTTTTGGGGTGCAACCAGGAGTCGATCCTGTCATGGCATGGCATGC
ACCACTATTATGTTTCTAGTAGCATTTTACTGTTAACAAAACTGACCTTTTCTCTT-TTC
TTTCTCTCTTCGCATTCTGCAGGGTTGGAGGATCTGGAATTGACCTCAGAAGCAAATCAA
GGGTACGCGTTCGATAGCGTGATGGTCATCACAGTTATCGATGTTTCCTTGCATACTCCC
TCCGTTCCAAAATATAGCGCGTCCACGCTTTTCGAGGTTCAACTTTGACCATAAATTTAA
CCCACGAGACCGACTGCGGCGGGATCAAAAATTATATAATTAAAAACTTTTTTTGAATAC
GAATTCATTGGTATAATTTTTTCGCCCGCCGCAGTCGGTCTTGTTGATTAAATTAATGGT
CAAAGTTGAAGCACGGAAACCGAGGACGCGCTATATTTTGGAACGGAGGGAGTACATACT
TTGTACTCGCTCTGTAGCGTTCTTATAGGGATGAGCAGCCATCATTTTCTCCAGAAGTTT
TAGGGGATGAGCAGTTCACTGCGGAGTACTGTTTGCTCTACTTTCTATTTTTGCTGCTGA
CAAGAAAATGCAATGCTACTGTTTCAGACGATTTCGAAGCCAGTGGAGGACCCGTCAGAG
CTACCCAAATGGAATTATGACGGATCGAGCACCGGGCAGGCTCCTGGAGAAGACAGTGAA
GTCATTCTATAGTAAGGGGGAAATTGCTGTCCATGTGTTCTTCAGCCTTGCACATACAGA
GTATTCTGGATTTTGGCTTTTGCTAACTCTGTTCATGTTTTTCTGTCCTGCTTTCAGCCC
ACAGGCCATATTCAAGGACCCATTCCGAGGAGGCAACAACATCCTGGTACCTTTCATCTG
GACGTGCTTTATGCTAATCATGAATAAATGATTAATAGTAGTGGTCACTTTTACTGGTTA
CATGTGTATTTTGGCATGTTAGTTAATACGGGATTTGGTTTTTTCAGGTTATCTGTGACA
CCTACACGCCACAAGGGGAACCCATCCCTACTAACAAGCGACACATGGCTGCACAAATCT
TCAGTGACCCCAAGGTCACTGCACAAGTGCCATGGTAACTAGTGCATTTGAGAACCTCTG
CCTATATAAAAGCCTGCTATTGTTTGCACACGAAGTTGAAACATTTGCTTTTCTAGGTTT
GGAATCGAACAGGAGTACACTCTGATGCAGAGGGATGTGAACTGGCCTCTTGGCTGGCCT
GTTGGAGGGTACCCTGGCCCCCAGGTACTGCATCAAGAGGCTTGATTTACCAGATGACAA
TTAATCTCAGGCTAACTGAAATATACACTTCATTAAACACAACCGAGTAGTAATATTCGT
GCTGAAATGTTGCAGGGTCCATACTACTGCGCCGTAGGATCAGACAAGTCATTTGGCCGT
GACATATCCGATGCTCACTACAAGGCCTGCCTTTACGCGGGAATTGAAATCAGTGGAACA
AACGGGGAGGTCATGCCTGGTCAGGTATGCCTCCGTATTTATATGGGTGCATGTATTATT
CTTGTTATGTGTGAATCAGTGTGATGTTTTTGACCTCTTCTTTTAAAAGAAAATCGAACT
GTTTAATAAGTGAAAATTCACAACCTGTATTCATGCAGTGGGAGTACCAGGTTGGACCTA
GCGTTGGTATTGATGCGGGAGACCACATATGGGCTTCAAGATACATTCTCGAGGTACTTC
GAACAATTATCCATTGTTCCGTGATGGCCTGATATCACAGAACTTTGGTTTTTTTTGCTC
TTATTTATGAGAATATGGTTAAAAAGTCGACTGGTTTGTTACATTATCGTAGACTCGGTA
GGTGCATGTGCTGTGAGTTTATGATTTATTCTGACACCCTGAAGAATTCCCTTCTTAAAT
ACCATAAAACCAGTTTTCACTAAAACATCAGATCCGATAACTGACCAAGTGATCATCCTT
TTGCTGTTATCAATTTTCCCATTGGTAAGCACTTCTAATTATCATCCTACTCACCGTAAT
CAGAGAATCACGGAGCAAGCTGGTGTGGTGCTCACCCTTGACCCAAAACCAATCCAGGTA
TATTCCTATAAGATGTTTGTAGCAATTTATATATTAGAACTTGGTAATCTGAAGATTGAT
CTTATGTAGGGTGACTGGAATGGAGCTGGCTGCCACACAAATTACAGGTTCCACTTTTTT
CTGTTAATATTTATTTATCCTGCATAACTTCTACAATTATATCTTGTCGTGTGTATTTTT
TTTTTGAGAAACCTGTATATATTAAATAAACATCAGAAAACCTATTATAGCTGTATTGAA
GTAAATACAATGGAGATTTTGTGGGAAGAAAACATATGCTGATACTAACAGACAATGTTC
CTTCAAATACTAAGGTATTTCAAACAGGGCCTGAATGTGCAGTGTTGATTATTTTTTAAA
TTGTTATCAACTGTTATTCAGAATAGACATGTATTTACTACACTTCATTTCTAACTTATG
GAGTAGTTTTCTCAATTGGTTGATACAGCTTGTCCTTAATTTGCGAGTGAGAAACAACAA
TCTTTTCTTGTTGTTGCAAATGTAGTACACTGAGCATGCGCGAAGATGGAGGTTTCGACG
TGATCAAGAAGGCAATCCTGAACCTTTCACTTCGCCATGACTTGCACATAGCCGCATATG
GTGAAGGAAACGAGCGGAGGTTGACAGGGCTACACGAGACAGCTAGCATTTCAGACTTCT
CATGGGTATGGGTGGAGCAAACCCTTTCTTTCTATATTAGTTGTGTTTTCCTTCCTGTTT
ATTTACATGGTGTGCTAATCAAAACACTTTGTTTATCAGGGTGTTGCGAACCGTGGCTGC
TCTATTCGTGTGGGCCGAGAGACCGAGGCAAAGGGCAAAGGTATTTGCTCCCCCTTGTTC
TGCAAAACTAATTGCAATGGTTGGGAATGCAGAAAAAGAATTATGATGTCCCAAATAAAA
CTCAAGTACATTGGGCAAGCCTAATTCTTGCGGAGCAGAAAAGGAATTATGACAACCCAA
ATAAAATTCAAATAAACCTCTTGCATATATTATACTGGTAGTCTGCTGGCACCTATGTGC
CGTAGCTTGGTAATCTGCATCTTTGAACTGTAAACGATACCTTGTTGCCCAACAGGATAC
CTGGAGGACCGTCGCCCGGCGTCGAACATGGACCCGTACACCGTGACGGCGCTGCTGGCC
GAGACCACGATCCTGTGGGAGCCGACCCTCGAGGCGGAGGCCCTCGCTGCCAAGAAGCTG
GCGCTGAAGGTATGAAGGACCTGAAAAGGCCGAATTCTTCTGGGGAAAAGAAAATAAATC
GGCGGT--------------TCCGTCGTCCATTCTTGTTGATCCTGTGGTTCCGTCGGGG
CACTGTCTGTACAAAATCTTCACGGTTTGTAGAACCGCTCCGCATGTTTTTTCGCTTGAA
CTGAGTCCATTTGATCTGTTGGGTC-----------------TGTACAATCCCTGTACCT
GAGTCCATTCGGAGAACTA
>Mace .
GCAGGGCCAAAAGTACAGGCAGCCCATGTGTGCTACCGCTGCTGCTGGGCGCTGTCACAG
TGTCACTGCTAGTCCGTCCGTCCCCGGCACCGGGCAGCCCGACTGGAAGTGGACCAAGCT
AGGGTGCCCCCATGACAGGCCACCCGGCGCAAAGACATGCTGCACCTGACAAAGGGG---
----------------TCCATCCATCCATCATCCTATACGGCTACACCCCCAATTATTGG
CCCCGGGGTCAATGAGACACGCACGCCGCACAGCACATAGTTTGCTTGCGTTGCGGTGCA
GTGCAGGTCTTGCTCCGCTCTGATGCATCTGGCTGGGTTTGGTTGGAGAGGTCGCTTGGG
CTGGGGCGGGAGACGGACGTGACAAGGAGAGGCAGCCGCATCTTTCATTTCATATCCGGA
GCCAGAGGGAAGGAACATTGTAAACTCTATCCGAGATGTGTGTGCCTTCTTTGGGCAGAC
GGCGCTTGGTTTCTGGACCGGTTTGCCTCCGGTGCGGCTGCAAGGGGCGCCTCAAATCTC
GTCCACCCAGAGCCCTATCGCCTAATCAAGAGCCAGATGCCACTGCCCGCGCCGCGGCCA
CTAGAATCTCCCCCGCAATCTAAATTACTTGTACCACCGGCCTCCGCTCCCATAAATATA
AATAATATTTCCAGCGCGACCTCGCAAGGTCGCCTCCCCTTCCCTCCATCCTCTCCCCCC
TCGTCTCGTCCGCGTGCTTGTCCGTCTCTCTGGTGAGTGCCGCGGACTCCTCGATGCAAT
GCTTCTTGGAGCACCCGGCTTCTTCAATCTCTGTTGCGTTCATTCGCTGATCAACCGCAA
TGGCGCTGCTTTGGTTTGGTTGATCAGCTAGCGCTGAAGGGGAAGGCGGCGGCGGAGTAA
GTAAGTAAGCAGCGGCGATGGCGCAGGCGGTGGTGCCGGCGATGCAGTGCCAGGTGGGCG
TGCGGGGCAGGTCGGCCGTCCCGGCGAGGCAGCCCGCGGGCAGGGTGTGGGGCGTCAGGA
GGACCGCCCGCGCCACCTCCGGCTTCAAGGTGCTGGCCCTCGGCCCGGAGACCACCGGCG
TCATCCAGAGGATGCAGCAGCTGCTCGACATGGACACCACGCCCTTCACCGACAAGATCA
TCGCCGAGTACATCTGGTACGCGCGCACTGCTACGCGCCCTTCGCCGCAAATGTCGCCGC
TGTTTTCTCGTCAGGCGCATCAATCTTCGCTTCCATAGATTGATTGATTGACTTCCATGA
GAGCACAGTGGTACTACTGTGGTAGTAGCACCTTGGGATAGGCCAAGACGGCACTTTCAC
GGGATTACACTAGATTAGATTAGATTAGCACGGAGGGAGCAGTGCAGTGCGGATTTGCAC
CCTTAAAGTCGATACTCACTGCGAATATTAGGAAAAGCTTTCAAGGCCTGGTGGGTGATT
TGTGACGACTCACTCACTGCTTTTGCCTTTTTAGTTCCGGCACTTGAATAAGATGCAGGG
GACTGGACACCCCACTTTTGGGGTGCAACCAGGAGTCGATCCTGTCATGGCATGGCATGC
ACCACTATTATGTTTCTAGTAGCATTTTACTGTTAACAAAACTGACCTTTTCTCTT-TTC
TTTCTCTCTTCGCATTCTGCAGGGTTGGAGGATCTGGAATTGACCTCAGAAGCAAATCAA
GGGTACGCGTTCGATAGCGTGATGGTCATCACAGTTATCGATGTTTCCTTGCATACTCCC
TCCGTTCCAAAATATAGCGCGTCCACGCTTTTCGAGGTTCAACTTTGACCATAAATTTAA
CCCACGAGACCGACTGCGGCGGGATCAAAAATTATATAATTAAAAACTTTTTTTGAATAC
GAATTCATTGGTATAATTTTTTCGCCCGCCGCAGTCGGTCTTGTTGATTAAATTAATGGT
CAAAGTTGAAGCACGGAAACCGAGGACGCGCTATATTTTGGAACGGAGGGAGTACATACT
TTGTACTCGCTCTGTAGCGTTCTTATAGGGATGAGCAGCCATCATTTTCTCCAGAAGTTT
TAGGGGATGAGCAGTTCACTGCGGAGTACTGTTTGCTCTACTTTCTATTTTTGCTGCTGA
CAAGAAAATGCAATGCTACTGTTTCAGACGATTTCGAAGCCAGTGGAGGACCCGTCAGAG
CTACCCAAATGGAATTATGACGGATCGAGCACCGGGCAGGCTCCTGGAGAAGACAGTGAA
GTCATTCTATAGTAAGGGGGAAATTGCTGTCCATGTGTTCTTCAGCCTTGCACATACAGA
GTATTCTGGATTTTGGCTTTTGCTAACTCTGTTCATGTTTTTCTGTCCTGCTTTCAGCCC
ACAGGCCATATTCAAGGACCCATTCCGAGGAGGCAACAACATCCTGGTACCTTTCATCTG
GACGTGCTTTATGCTAATCATGAATAAATGATTAATAGTAGTGGTCACTTTTACTGGTTA
CATGTGTATTTTGGCATGTTAGTTAATACGGGATTTGGTTTTTTCAGGTTATCTGTGACA
CCTACACGCCACAAGGGGAACCCATCCCTACTAACAAGCGACACATGGCTGCACAAATCT
TCAGTGACCCCAAGGTCACTGCACAAGTGCCATGGTAACTAGTGCATTTGAGAACCTCTG
CCTATATAAAAGCCTGCTATTGTTTGCACACGAAGTTGAAACATTTGCTTTTCTAGGTTT
GGAATCGAACAGGAGTACACTCTGATGCAGAGGGATGTGAACTGGCCTCTTGGCTGGCCT
GTTGGAGGGTACCCTGGCCCCCAGGTACTGCATCAAGAGGCTTGATTTACCAGATGACAA
TTAATCTCAGGCTAACTGAAATATACACTTCATTAAACACAACCGAGTAGTAATATTCGT
GCTGAAATGTTGCAGGGTCCATACTACTGCGCCGTAGGATCAGACAAGTCATTTGGCCGT
GACATATCCGATGCTCACTACAAGGCCTGCCTTTACGCGGGAATTGAAATCAGTGGAACA
AACGGGGAGGTCATGCCTGGTCAGGTATGCCTCCGTATTTATATGGGTGCATGTATTATT
CTTGTTATGTGTGAATCAGTGTGATGTTTTTGACCTCTTCTTTTAAAAGAAAATCGAACT
GTTTAATAAGTGAAAATTCACAACCTGTATTCATGCAGTGGGAGTACCAGGTTGGACCTA
GCGTTGGTATTGATGCGGGAGACCACATATGGGCTTCAAGATACATTCTCGAGGTACTTC
GAACAATTATCCATTGTTCCGTGATGGCCTGATATCACAGAACTTTGGTTTTTTTTGCTC
TTATTTATGAGAATATGGTTAAAAAGTCGACTGGTTTGTTACATTATCGTAGACTCGGTA
GGTGCATGTGCTGTGAGTTTATGATTTATTCTGACACCCTGAAGAATTCCCTTCTTAAAT
ACCATAAAACCAGTTTTCACTAAAACATCAGATCCGATAACTGACCAAGTGATCATCCTT
TTGCTGTTATCAATTTTCCCATTGGTAAGCACTTCTAATTATCATCCTACTCACCGTAAT
CAGAGAATCACGGAGCAAGCTGGTGTGGTGCTCACCCTTGACCCAAAACCAATCCAGGTA
TATTCCTATAAGATGTTTGTAGCAATTTATATATTAGAACTTGGTAATCTGAAGATTGAT
CTTATGTAGGGTGACTGGAATGGAGCTGGCTGCCACACAAATTACAGGTTCCACTTTTTT
CTGTTAATATTTATTTATCCTGCATAACTTCTACAATTATATCTTGTCGTGTGTATTTTT
TTTTTGAGAAACCTGTATATATTAAATAAACATCAGAAAACCTATTATAGCTGTATTGAA
GTAAATACAATGGAGATTTTGTGGGAAGAAAACATATGCTGATACTAACAGACAATGTTC
CTTCAAATACTAAGGTATTTCAAACAGGGCCTGAATGTGCAGTGTTGATTATTTTTTAAA
TTGTTATCAACTGTTATTCAGAATAGACATGTATTTACTACACTTCATTTCTAACTTATG
GAGTAGTTTTCTCAATTGGTTGATACAGCTTGTCCTTAATTTGCGAGTGAGAAACAACAA
TCTTTTCTTGTTGTTGCAAATGTAGTACACTGAGCATGCGCGAAGATGGAGGTTTCGACG
TGATCAAGAAGGCAATCCTGAACCTTTCACTTCGCCATGACTTGCACATAGCCGCATATG
GTGAAGGAAACGAGCGGAGGTTGACAGGGCTACACGAGACAGCTAGCATTTCAGACTTCT
CATGGGTATGGGTGGAGCAAACCCTTTCTTTCTATATTAGTTGTGTTTTCCTTCCTGTTT
ATTTACATGGTGTGCTAATCAAAACACTTTGTTTATCAGGGTGTTGCGAACCGTGGCTGC
TCTATTCGTGTGGGCCGAGAGACCGAGGCAAAGGGCAAAGGTATTTGCTCCCCCTTGTTC
TGCAAAACTAATTGCAATGGTTGGGAATGCAGAAAAAGAATTATGATGTCCCAAATAAAA
CTCAAGTACATTGGGCAAGCCTAATTCTTGCGGAGCAGAAAAGGAATTATGACAACCCAA
ATAAAATTCAAATAAACCTCTTGCATATATTATACTGGTAGTCTGCTGGCACCTATGTGC
CGTAGCTTGGTAATCTGCATCTTTGAACTGTAAACGATACCTTGTTGCCCAACAGGATAC
CTGGAGGACCGTCGCCCGGCGTCGAACATGGACCCGTACACCGTGACGGCGCTGCTGGCC
GAGACCACGATCCTGTGGGAGCCGACCCTCGAGGCGGAGGCCCTCGCTGCCAAGAAGCTG
GCGCTGAAGGTATGAAGGACCTGAAAAGGCCGAATTCTTCTGGGGAAAAGAAAATAAATC
GGCGGT--------------TCCGTCGTCCATTCTTGTTGATCCTGTGGTTCCGTCGGGG
CACTGTCTGTACAAAATCTTCACGGTTTGTAGAACCGCTCCGCATGTTTTTTCGCTTGAA
CTGAGTCCATTTGATCTGTTGGGTC-----------------TGTACAATCCCTGTACCT
GAGTCCATTCGGAGAACTA
>ArinaLrFor .
GCAGGGCCAAAAGTACAGGCAGCCCATGTGTGCTACCGCTGCTGCTGGGCGCTGTCACAG
TGTCACTGCTAGTCCGTCCGTCCCCGGCACCGGGCAGCCCGACTGGAAGTGGACCAAGCT
AGGGTGCCCCCATGACAGGCCACCCGGCGCAAAGACATGCTGCACCTGACAAAGGGG---
----------------TCCATCCATCCATCATCCTATACGGCTACACCCCCAATTATTGG
CCCCGGGGTCAATGAGACACGCACGCCGCACAGCACATAGTTTGCTTGCGTTGCGGTGCA
GTGCAGGTCTTGCTCCGCTCTGATGCATCTGGCTGGGTTTGGTTGGAGAGGTCGCTTGGG
CTGGGGCGGGAGACGGACGTGACAAGGAGAGGCAGCCGCATCTTTCATTTCATATCCGGA
GCCAGAGGGAAGGAACATTGTAAACTCTATCCGAGATGTGTGTGCCTTCTTTGGGCAGAC
GGCGCTTGGTTTCTGGACCGGTTTGCCTCCGGTGCGGCTGCAAGGGGCGCCTCAAATCTC
GTCCACCCAGAGCCCTATCGCCTAATCAAGAGCCAGATGCCACTGCCCGCGCCGCGGCCA
CTAGAATCTCCCCCGCAATCTAAATTACTTGTACCACCGGCCTCCGCTCCCATAAATATA
AATAATATTTCCAGCGCGACCTCGCAAGGTCGCCTCCCCTTCCCTCCATCCTCTCCCCCC
TCGTCTCGTCCGCGTGCTTGTCCGTCTCTCTGGTGAGTGCCGCGGACTCCTCGATGCAAT
GCTTCTTGGAGCACCCGGCTTCTTCAATCTCTGTTGCGTTCATTCGCTGATCAACCGCAA
TGGCGCTGCTTTGGTTTGGTTGATCAGCTAGCGCTGAAGGGGAAGGCGGCGGCGGAGTAA
GTAAGTAAGCAGCGGCGATGGCGCAGGCGGTGGTGCCGGCGATGCAGTGCCAGGTGGGCG
TGCGGGGCAGGTCGGCCGTCCCGGCGAGGCAGCCCGCGGGCAGGGTGTGGGGCGTCAGGA
GGACCGCCCGCGCCACCTCCGGCTTCAAGGTGCTGGCCCTCGGCCCGGAGACCACCGGCG
TCATCCAGAGGATGCAGCAGCTGCTCGACATGGACACCACGCCCTTCACCGACAAGATCA
TCGCCGAGTACATCTGGTACGCGCGCACTGCTACGCGCCCTTCGCCGCAAATGTCGCCGC
TGTTTTCTCGTCAGGCGCATCAATCTTCGCTTCCATAGATTGATTGATTGACTTCCATGA
GAGCACAGTGGTACTACTGTGGTAGTAGCACCTTGGGATAGGCCAAGACGGCACTTTCAC
GGGATTACACTAGATTAGATTAGATTAGCACGGAGGGAGCAGTGCAGTGCGGATTTGCAC
CCTTAAAGTCGATACTCACTGCGAATATTAGGAAAAGCTTTCAAGGCCTGGTGGGTGATT
TGTGACGACTCACTCACTGCTTTTGCCTTTTTAGTTCCGGCACTTGAATAAGATGCAGGG
GACTGGACACCCCACTTTTGGGGTGCAACCAGGAGTCGATCCTGTCATGGCATGGCATGC
ACCACTATTATGTTTCTAGTAGCATTTTACTGTTAACAAAACTGACCTTTTCTCTT-TTC
TTTCTCTCTTCGCATTCTGCAGGGTTGGAGGATCTGGAATTGACCTCAGAAGCAAATCAA
GGGTACGCGTTCGATAGCGTGATGGTCATCACAGTTATCGATGTTTCCTTGCATACTCCC
TCCGTTCCAAAATATAGCGCGTCCACGCTTTTCGAGGTTCAACTTTGACCATAAATTTAA
CCCACGAGACCGACTGCGGCGGGATCAAAAATTATATAATTAAAAACTTTTTTTGAATAC
GAATTCATTGGTATAATTTTTTCGCCCGCCGCAGTCGGTCTTGTTGATTAAATTAATGGT
CAAAGTTGAAGCACGGAAACCGAGGACGCGCTATATTTTGGAACGGAGGGAGTACATACT
TTGTACTCGCTCTGTAGCGTTCTTATAGGGATGAGCAGCCATCATTTTCTCCAGAAGTTT
TAGGGGATGAGCAGTTCACTGCGGAGTACTGTTTGCTCTACTTTCTATTTTTGCTGCTGA
CAAGAAAATGCAATGCTACTGTTTCAGACGATTTCGAAGCCAGTGGAGGACCCGTCAGAG
CTACCCAAATGGAATTATGACGGATCGAGCACCGGGCAGGCTCCTGGAGAAGACAGTGAA
GTCATTCTATAGTAAGGGGGAAATTGCTGTCCATGTGTTCTTCAGCCTTGCACATACAGA
GTATTCTGGATTTTGGCTTTTGCTAACTCTGTTCATGTTTTTCTGTCCTGCTTTCAGCCC
ACAGGCCATATTCAAGGACCCATTCCGAGGAGGCAACAACATCCTGGTACCTTTCATCTG
GACGTGCTTTATGCTAATCATGAATAAATGATTAATAGTAGTGGTCACTTTTACTGGTTA
CATGTGTATTTTGGCATGTTAGTTAATACGGGATTTGGTTTTTTCAGGTTATCTGTGACA
CCTACACGCCACAAGGGGAACCCATCCCTACTAACAAGCGACACATGGCTGCACAAATCT
TCAGTGACCCCAAGGTCACTGCACAAGTGCCATGGTAACTAGTGCATTTGAGAACCTCTG
CCTATATAAAAGCCTGCTATTGTTTGCACACGAAGTTGAAACATTTGCTTTTCTAGGTTT
GGAATCGAACAGGAGTACACTCTGATGCAGAGGGATGTGAACTGGCCTCTTGGCTGGCCT
GTTGGAGGGTACCCTGGCCCCCAGGTACTGCATCAAGAGGCTTGATTTACCAGATGACAA
TTAATCTCAGGCTAACTGAAATATACACTTCATTAAACACAACCGAGTAGTAATATTCGT
GCTGAAATGTTGCAGGGTCCATACTACTGCGCCGTAGGATCAGACAAGTCATTTGGCCGT
GACATATCCGATGCTCACTACAAGGCCTGCCTTTACGCGGGAATTGAAATCAGTGGAACA
AACGGGGAGGTCATGCCTGGTCAGGTATGCCTCCGTATTTATATGGGTGCATGTATTATT
CTTGTTATGTGTGAATCAGTGTGATGTTTTTGACCTCTTCTTTTAAAAGAAAATCGAACT
GTTTAATAAGTGAAAATTCACAACCTGTATTCATGCAGTGGGAGTACCAGGTTGGACCTA
GCGTTGGTATTGATGCGGGAGACCACATATGGGCTTCAAGATACATTCTCGAGGTACTTC
GAACAATTATCCATTGTTCCGTGATGGCCTGATATCACAGAACTTTGGTTTTTTTTGCTC
TTATTTATGAGAATATGGTTAAAAAGTCGACTGGTTTGTTACATTATCGTAGACTCGGTA
GGTGCATGTGCTGTGAGTTTATGATTTATTCTGACACCCTGAAGAATTCCCTTCTTAAAT
ACCATAAAACCAGTTTTCACTAAAACATCAGATCCGATAACTGACCAAGTGATCATCCTT
TTGCTGTTATCAATTTTCCCATTGGTAAGCACTTCTAATTATCATCCTACTCACCGTAAT
CAGAGAATCACGGAGCAAGCTGGTGTGGTGCTCACCCTTGACCCAAAACCAATCCAGGTA
TATTCCTATAAGATGTTTGTAGCAATTTATATATTAGAACTTGGTAATCTGAAGATTGAT
CTTATGTAGGGTGACTGGAATGGAGCTGGCTGCCACACAAATTACAGGTTCCACTTTTTT
CTGTTAATATTTATTTATCCTGCATAACTTCTACAATTATATCTTGTCGTGTGTATTTTT
TTTTTGAGAAACCTGTATATATTAAATAAACATCAGAAAACCTATTATAGCTGTATTGAA
GTAAATACAATGGAGATTTTGTGGGAAGAAAACATATGCTGATACTAACAGACAATGTTC
CTTCAAATACTAAGGTATTTCAAACAGGGCCTGAATGTGCAGTGTTGATTATTTTTTAAA
TTGTTATCAACTGTTATTCAGAATAGACATGTATTTACTACACTTCATTTCTAACTTATG
GAGTAGTTTTCTCAATTGGTTGATACAGCTTGTCCTTAATTTGCGAGTGAGAAACAACAA
TCTTTTCTTGTTGTTGCAAATGTAGTACACTGAGCATGCGCGAAGATGGAGGTTTCGACG
TGATCAAGAAGGCAATCCTGAACCTTTCACTTCGCCATGACTTGCACATAGCCGCATATG
GTGAAGGAAACGAGCGGAGGTTGACAGGGCTACACGAGACAGCTAGCATTTCAGACTTCT
CATGGGTATGGGTGGAGCAAACCCTTTCTTTCTATATTAGTTGTGTTTTCCTTCCTGTTT
ATTTACATGGTGTGCTAATCAAAACACTTTGTTTATCAGGGTGTTGCGAACCGTGGCTGC
TCTATTCGTGTGGGCCGAGAGACCGAGGCAAAGGGCAAAGGTATTTGCTCCCCCTTGTTC
TGCAAAACTAATTGCAATGGTTGGGAATGCAGAAAAAGAATTATGATGTCCCAAATAAAA
CTCAAGTACATTGGGCAAGCCTAATTCTTGCGGAGCAGAAAAGGAATTATGACAACCCAA
ATAAAATTCAAATAAACCTCTTGCATATATTATACTGGTAGTCTGCTGGCACCTATGTGC
CGTAGCTTGGTAATCTGCATCTTTGAACTGTAAACGATACCTTGTTGCCCAACAGGATAC
CTGGAGGACCGTCGCCCGGCGTCGAACATGGACCCGTACACCGTGACGGCGCTGCTGGCC
GAGACCACGATCCTGTGGGAGCCGACCCTCGAGGCGGAGGCCCTCGCTGCCAAGAAGCTG
GCGCTGAAGGTATGAAGGACCTGAAAAGGCCGAATTCTTCTGGGGAAAAGAAAATAAATC
GGCGGT--------------TCCGTCGTCCATTCTTGTTGATCCTGTGGTTCCGTCGGGG
CACTGTCTGTACAAAATCTTCACGGTTTGTAGAACCGCTCCGCATGTTTTTTCGCTTGAA
CTGAGTCCATTTGATCTGTTGGGTC-----------------TGTACAATCCCTGTACCT
GAGTCCATTCGGAGAACTA
>Chinese_Spring TraesCS2A02G500400.
GCAGGGCCAAAAGTACAGGCAGCCCATGTGTGCTACCGCTGCTGCTGGGCGCTGTCACAG
TGTCACTGCTAGTCCGTCCGTCCCCGGCACCGGGCAGCCCGACTGGAAGTGGACCAAGCT
AGGGTGCCCCCATGACAGGCCACCCGGCGCAAAGACATGCTGCACCTGACAAAGGGG---
----------------TCCATCCATCCATCATCCTATACGGCTACACCCCCAATTATTGG
CCCCGGGGTCAATGAGACACGCACGCCGCACAGCACATAGTTTGCTTGCGTTGCGGTGCA
GTGCAGGTCTTGCTCCGCTCTGATGCATCTGGCTGGGTTTGGTTGGAGAGGTCGCTTGGG
CTGGGGCGGGAGACGGACGTGACAAGGAGAGGCAGCCGCATCTTTCATTTCATATCCGGA
GCCAGAGGGAAGGAACATTGTAAACTCTATCCGAGATGTGTGTGCCTTCTTTGGGCAGAC
GGCGCTTGGTTTCTGGCCCGGTTTGCCTCCGGTGCGGCTGCAAGGGGCGCCTCAAATCTC
GTCCACCCAGAGCCCTATCGCCTAATCAAGAGCCAGATGCCACTGCCCGCGCCGCGGCCA
CTAGAATCTCCCCCGCAATCTAAATTACTTGTACCACCGGCCTCCGCTCCCATAAATATA
AATAATATTTCGA----------GCAAGGTCGCCTCCCCTTCCCTCCATCCTCTCCTCCC
TCGTCTCGTCCGCGTCCTTGTCCGTCTCTCTGGTGAGTGCCGCGGACTCCTCGATGCAAT
GCTTCTTGGAGCACCCGGCTTCTTCAATCTCTGTTGCGTTCATTCGCTGATCGACCGCAA
TGGCGCTGCTTTGGTTTGGTTGATCAGCTAGCGCTGAAGGGGAAGGCGGCGGCGGAGTAA
GTAAGTAAGCAGCGGCGATGGCGCAGGCGGTGGTGCCGGCGATGCAGTGCCAGGTGGGCG
TGCGGGGCAGGTCGGCCGTCCCGGCGAGGCAGCCCGCGGGCAGGGTGTGGGGCGTCAGGA
GGACCGCCCGTGCCACCTCCGGCTTCAAGGTGCTGGCCCTCGGCCCGGAGACCACCGGCG
TCATCCAGAGGATGCAGCAGCTGCTCGACATGGACACCACGCCCTTCACCGACAAGATCA
TCGCCGAGTACATCTGGTACGCGCGCACTGCTACGCGCCCTTCGCCGCAAATGTCGCCGC
TGTTTTCTCGTCAGGCGCATCAATCTTCGCTTCCATAGATTGATTGATTGACTTCCATGA
GAGCACAGTGGTACTACTGTGGTAGTAGCACCTTGGGATAGGCCAAGACGGCACTTTCAC
GGGATTACACTAGATTAGATTAGATTAGCACGGAGGGAGCAGTGCAGTGCGGATTTGCAC
CCTTAAAGTCGATACTCACTGCTAATATTAGGAAAAGCTTTCAAGGCCTGGTGGGTGATT
TGTGACGACTCACTCACTGCTTTTGCCTTTTTAGTTCCGGCACTTGAATAAGATGCAGGG
GACTGGACACCCCACTTTTGGGGTGCAACCAGGAGTCGATCCTGTCATGGCATGGCATGC
ACCACTATTATGTTTCTAGTAGCATTTTACTGTTAACAAATCTGACCTTTTCTCTTTTTC
TTTCTTTCTTCGCATTCTGCAGGGTTGGAGGATCTGGAATTGACCTCAGAAGCAAATCAA
GGGTACGCGTTCGATAGCGTGATGGTCATCACAGTTATCGATGTTTCCTTGCATA-----
------------------------------------------------------------
------------------------------------------------------------
------------------------------------------------------------
------------------------------------------------------CATACT
TTGTACTCGCTCTGTAGCGTTCTTATAGGGATGAGCAGCCATCATTTTCTCCAGAAGTTT
TAGGGGATGAGCAGTTCACTGCGGAGTACTGTTTGCTCTACTTTCTATTTTTGCTGCTGA
CAAGAAAATGCAATGCTACTGTTTCAGACGATTTCGAAGCCAGTGGAGGACCCGTCAGAG
CTACCCAAATGGAATTATGACGGATCGAGCACCGGGCAGGCTCCTGGAGAAGACAGTGAA
GTCATTCTATAGTAAGGGGGAAATTGCTGTCCATGTGTTCTTCAGCCTTGCACATACAGA
GTATTCTGGATTTTGGCTTTTGCTAACTCTGTTCATGTTTTTCTGCCCTGCTTTCAGCCC
ACAGGCCATATTCAAGGACCCATTCCGAGGAGGCAACAACATCCTGGTACCTTTCATCTG
GACGTGCTTTATGCTAATCATGAATAAATGATTAATAGTAGTGGTCACTTTTACTGGTTA
CATGTGTATTTTGGCATGTTAGTTAATACGGGATTTGGTTTTTTCAGGTTATCTGTGACA
CCTACACGCCACAAGGGGAACCCATCCCTACTAACAAGCGACACATGGCTGCACAAATCT
TCAGTGACCCCAAGGTCACTGCACAAGTGCCATGGTAACTAGTGCATTTGAGAACCTCTG
CCTATATAAAAGCCTGCTATTGTTTGCACACGAAGTTGAAACATTTGCTTTTCTAGGTTT
GGAATCGAACAGGAGTACACTCTGATGCAGAGGGATGTGAACTGGCCTCTTGGCTGGCCT
GTTGGAGGGTACCCTGGCCCCCAGGTACTGCATCAAGAGGCTTGATTTACCAGATGACAA
TTAATCTCAGGCTAACTGAAATATACACTTCATTAAACACAACCGAGTAGTAATATTTGT
GCTGAAATGTTGCAGGGTCCATACTACTGCGCCGTAGGATCAGACAAGTCATTTGGCCGT
GACATATCCGATGCTCACTACAAGGCCTGCCTTTACGCGGGAATTGAAATCAGTGGAACA
AACGGGGAGGTCATGCCTGGTCAGGTATGCCTCCTTATTTATATGGGTGCATGTATTATT
CTTGTTATGTGTGAATCAGTGTGATGTTTTTGACCTCTTCTTTTAAAAGAAAATCGAACT
GTTTAATAAGTGAAAATTCACAACCTGTATTCATGCAGTGGGAGTACCAGGTTGGACCTA
GCGTTGGTATTGATGCGGGAGACCACATATGGGCTTCAAGATACATTCTCGAGGTACTTC
GAACAATTATCCATTGTTCCGTGATGGCCTGATATCACAGAACTTTGGTTTTTTTTGCTC
TTATTTATGAGAATATGGTTAAAAAGTCGACTGGTTTGTTACATTATCGTAGACTCGGTA
GGTGCATGTGCTGTGAGTTTATGATTTATTCTGACACCCTGAAGAATTCCCTTCTTAAAT
ACCATAAAACCAGTTTTCACTAAAACATCAGATCCGATAACTGACCAAGTGATCATCCTT
TTGCTGTTATCAATTTTCCCATTGGTAAGCACTTCTAATTATCATCCTACTCACCGTAAT
CAGAGAATCACGGAGCAAGCTGGTGTGGTGCTCACCCTTGACCCAAAACCAATCCAGGTA
TATTCCTATAAGATGTTTGTAGCAATTTATATATTAGAACTTGGTAATCTGAAGATTGAT
CTTATGTAGGGTGACTGGAATGGAGCTGGCTGCCACACAAATTACAGGTTCCACTTTTTT
CTGTTAATATTTATTTATCCTGCATAACTTCTACAATTATATCTTGCCGTGTGTATTTT-
TTTTTGAGAAACCTGTATATATTAAATAAACATCAGAAAACCTATTATAGCTGTATTGAA
GTAAATACAATGGAGATTTTGTGGGAAGAAAACATATGCTGATACTAACAGACAATGTTC
CTTCAAATACTAAGGTATTTCAAACAGGGCCTGAATGTGCAGTGTTGATTATTTTTTAAA
TTGTTATCAACTGTTATTCAGAATAGACATGTATTTACTACACTTCATTTCTAACTTATG
GAGTAGTTTTCTCAATTGGTTGATACAGCTTGTCCTTAATTTGCGAGTGAGAAACAACAA
TCTTTTCTTGTTGTTGCAAATGTAGTACACTGAGCATGCGCGAAGATGGAGGTTTCGACG
TGATCAAGAAGGCAATCCTGAACCTTTCACTTCGCCATGACTTGCACATAGCCGCATATG
GTGAAGGGAACGAGCGGAGGTTGACAGGGCTACACGAGACAGCTAGCATTTCAGACTTCT
CATGGGTATGGGTGGAGCAAACCTTTTCT---TATATTAGTTGTGTTTTCCTTCCTGTTT
ATTTACATGGTGTGCTAATCAAAACACTTTGTTTATCAGGGTGTTGCGAACCGTGGCTGC
TCTATTCGTGTGGGCCGAGAGACCGAGGCAAAGGGCAAAGGTATTTGCTCCCCCTTGTTC
TGCAAAACTAATTGCAATGGTTGGGAATGCAGAAAAAGAATTATGATGTCCCAAATAAAA
CTCAAGTACATTGGGCAAGCCTAATTCTTGCGGAGCAGAAAAGGAATTATGACAACCCAA
ATAAAATTCAAATAAACCTCTTGCATATATTATACTGGTAGTCTGCTGGCACCTATGTGC
CGTAGCTTGGTAATCTGCATCTTTGAACTGTAAACGATACCTTGTTGCCCAACAGGATAC
CTGGAGGACCGTCGCCCGGCGTCGAACATGGACCCGTACACCGTGACGGCGCTGCTGGCC
GAGACCACGATCCTGTGGGAGCCGACCCTCGAGGCGGAGGCCCTCGCTGCCAAGAAGCTG
GCGCTGAAGGTATGAAGGACCTGAAAAGGCCGAATTCTTCTGGGGAAAAGAAAATAAATC
GGCGGTGGCGAGGCTGTTCGTCCGTCGTCCATTCTTGTTGATCCTGTGGTTCCGTCGGGG
CACTGTCTGTACAAAATCTTCACGGTTTGTAGAACCGCTCCGCATGTTTTTTCGCTTGAA
CTGAGTCCATTTGATCTGTTGGGTC-----------------TGTACAATCCCTGTACCT
GAGTCCATTCGGAGAACTA
>exons TraesCS2A02G500400.
------------------------------------------------------------
------------------------------------------------------------
------------------------------------------------------------
------------------------------------------------------------
------------------------------------------------------------
------------------------------------------------------------
------------------------------------------------------------
------------------------------------------------------------
------------------------------------------------------------
------------------------------------------------------------
------------------------------------------------------------
------------------------------------------------------------
------------------------------------------------------------
------------------------------------------------------------
------------------------------------------------------------
-----------------ATGGCGCAGGCGGTGGTGCCGGCGATGCAGTGCCAGGTGGGCG
TGCGGGGCAGGTCGGCCGTCCCGGCGAGGCAGCCCGCGGGCAGGGTGTGGGGCGTCAGGA
GGACCGCCCGTGCCACCTCCGGCTTCAAGGTGCTGGCCCTCGGCCCGGAGACCACCGGCG
TCATCCAGAGGATGCAGCAGCTGCTCGACATGGACACCACGCCCTTCACCGACAAGATCA
TCGCCGAGTACATCTG--------------------------------------------
------------------------------------------------------------
------------------------------------------------------------
------------------------------------------------------------
------------------------------------------------------------
------------------------------------------------------------
------------------------------------------------------------
------------------------------------------------------------
----------------------GGTTGGAGGATCTGGAATTGACCTCAGAAGCAAATCAA
G-----------------------------------------------------------
------------------------------------------------------------
------------------------------------------------------------
------------------------------------------------------------
------------------------------------------------------------
------------------------------------------------------------
------------------------------------------------------------
--------------------------GACGATTTCGAAGCCAGTGGAGGACCCGTCAGAG
CTACCCAAATGGAATTATGACGGATCGAGCACCGGGCAGGCTCCTGGAGAAGACAGTGAA
GTCATTCTATA-------------------------------------------------
---------------------------------------------------------CCC
ACAGGCCATATTCAAGGACCCATTCCGAGGAGGCAACAACATCCTG--------------
------------------------------------------------------------
-----------------------------------------------GTTATCTGTGACA
CCTACACGCCACAAGGGGAACCCATCCCTACTAACAAGCGACACATGGCTGCACAAATCT
TCAGTGACCCCAAGGTCACTGCACAAGTGCCATG--------------------------
--------------------------------------------------------GTTT
GGAATCGAACAGGAGTACACTCTGATGCAGAGGGATGTGAACTGGCCTCTTGGCTGGCCT
GTTGGAGGGTACCCTGGCCCCCA-------------------------------------
------------------------------------------------------------
--------------GGGTCCATACTACTGCGCCGTAGGATCAGACAAGTCATTTGGCCGT
GACATATCCGATGCTCACTACAAGGCCTGCCTTTACGCGGGAATTGAAATCAGTGGAACA
AACGGGGAGGTCATGCCTGGTCA-------------------------------------
------------------------------------------------------------
-------------------------------------GTGGGAGTACCAGGTTGGACCTA
GCGTTGGTATTGATGCGGGAGACCACATATGGGCTTCAAGATACATTCTCGA--------
------------------------------------------------------------
------------------------------------------------------------
------------------------------------------------------------
------------------------------------------------------------
------------------------------------------------------------
--GAGAATCACGGAGCAAGCTGGTGTGGTGCTCACCCTTGACCCAAAACCAATCCA----
------------------------------------------------------------
--------GGGTGACTGGAATGGAGCTGGCTGCCACACAAATTACA--------------
------------------------------------------------------------
------------------------------------------------------------
------------------------------------------------------------
------------------------------------------------------------
------------------------------------------------------------
------------------------------------------------------------
------------------------GTACACTGAGCATGCGCGAAGATGGAGGTTTCGACG
TGATCAAGAAGGCAATCCTGAACCTTTCACTTCGCCATGACTTGCACATAGCCGCATATG
GTGAAGGGAACGAGCGGAGGTTGACAGGGCTACACGAGACAGCTAGCATTTCAGACTTCT
CATGG-------------------------------------------------------
---------------------------------------GGTGTTGCGAACCGTGGCTGC
TCTATTCGTGTGGGCCGAGAGACCGAGGCAAAGGGCAAA---------------------
------------------------------------------------------------
------------------------------------------------------------
------------------------------------------------------------
------------------------------------------------------GGATAC
CTGGAGGACCGTCGCCCGGCGTCGAACATGGACCCGTACACCGTGACGGCGCTGCTGGCC
GAGACCACGATCCTGTGGGAGCCGACCCTCGAGGCGGAGGCCCTCGCTGCCAAGAAGCTG
GCGCTGAAGGTATGA---------------------------------------------
------------------------------------------------------------
------------------------------------------------------------
------------------------------------------------------------
-------------------
>CDS TraesCS2A02G500400.
------------------------------------------------------------
------------------------------------------------------------
------------------------------------------------------------
------------------------------------------------------------
------------------------------------------------------------
------------------------------------------------------------
------------------------------------------------------------
------------------------------------------------------------
------------------------------------------------------------
------------------------------------------------------------
------------------------------------------------------------
------------------------------------------------------------
------------------------------------------------------------
------------------------------------------------------------
------------------------------------------------------------
-----------------ATGGCGCAGGCGGTGGTGCCGGCGATGCAGTGCCAGGTGGGCG
TGCGGGGCAGGTCGGCCGTCCCGGCGAGGCAGCCCGCGGGCAGGGTGTGGGGCGTCAGGA
GGACCGCCCGTGCCACCTCCGGCTTCAAGGTGCTGGCCCTCGGCCCGGAGACCACCGGCG
TCATCCAGAGGATGCAGCAGCTGCTCGACATGGACACCACGCCCTTCACCGACAAGATCA
TCGCCGAGTACATCTG--------------------------------------------
------------------------------------------------------------
------------------------------------------------------------
------------------------------------------------------------
------------------------------------------------------------
------------------------------------------------------------
------------------------------------------------------------
------------------------------------------------------------
----------------------GGTTGGAGGATCTGGAATTGACCTCAGAAGCAAATCAA
G-----------------------------------------------------------
------------------------------------------------------------
------------------------------------------------------------
------------------------------------------------------------
------------------------------------------------------------
------------------------------------------------------------
------------------------------------------------------------
--------------------------GACGATTTCGAAGCCAGTGGAGGACCCGTCAGAG
CTACCCAAATGGAATTATGACGGATCGAGCACCGGGCAGGCTCCTGGAGAAGACAGTGAA
GTCATTCTATA-------------------------------------------------
---------------------------------------------------------CCC
ACAGGCCATATTCAAGGACCCATTCCGAGGAGGCAACAACATCCTG--------------
------------------------------------------------------------
-----------------------------------------------GTTATCTGTGACA
CCTACACGCCACAAGGGGAACCCATCCCTACTAACAAGCGACACATGGCTGCACAAATCT
TCAGTGACCCCAAGGTCACTGCACAAGTGCCATG--------------------------
--------------------------------------------------------GTTT
GGAATCGAACAGGAGTACACTCTGATGCAGAGGGATGTGAACTGGCCTCTTGGCTGGCCT
GTTGGAGGGTACCCTGGCCCCCA-------------------------------------
------------------------------------------------------------
--------------GGGTCCATACTACTGCGCCGTAGGATCAGACAAGTCATTTGGCCGT
GACATATCCGATGCTCACTACAAGGCCTGCCTTTACGCGGGAATTGAAATCAGTGGAACA
AACGGGGAGGTCATGCCTGGTCA-------------------------------------
------------------------------------------------------------
-------------------------------------GTGGGAGTACCAGGTTGGACCTA
GCGTTGGTATTGATGCGGGAGACCACATATGGGCTTCAAGATACATTCTCGA--------
------------------------------------------------------------
------------------------------------------------------------
------------------------------------------------------------
------------------------------------------------------------
------------------------------------------------------------
--GAGAATCACGGAGCAAGCTGGTGTGGTGCTCACCCTTGACCCAAAACCAATCCA----
------------------------------------------------------------
--------GGGTGACTGGAATGGAGCTGGCTGCCACACAAATTACA--------------
------------------------------------------------------------
------------------------------------------------------------
------------------------------------------------------------
------------------------------------------------------------
------------------------------------------------------------
------------------------------------------------------------
------------------------GTACACTGAGCATGCGCGAAGATGGAGGTTTCGACG
TGATCAAGAAGGCAATCCTGAACCTTTCACTTCGCCATGACTTGCACATAGCCGCATATG
GTGAAGGGAACGAGCGGAGGTTGACAGGGCTACACGAGACAGCTAGCATTTCAGACTTCT
CATGG-------------------------------------------------------
---------------------------------------GGTGTTGCGAACCGTGGCTGC
TCTATTCGTGTGGGCCGAGAGACCGAGGCAAAGGGCAAA---------------------
------------------------------------------------------------
------------------------------------------------------------
------------------------------------------------------------
------------------------------------------------------GGATAC
CTGGAGGACCGTCGCCCGGCGTCGAACATGGACCCGTACACCGTGACGGCGCTGCTGGCC
GAGACCACGATCCTGTGGGAGCCGACCCTCGAGGCGGAGGCCCTCGCTGCCAAGAAGCTG
GCGCTGAAGGTATGA---------------------------------------------
------------------------------------------------------------
------------------------------------------------------------
------------------------------------------------------------
-------------------
